# Supplementary material for: Pollen longevity and viability dataset: an integrated resource for plant research and conservation
Source: New Phytol. 2026 Jun 2;251(4):1631–9. doi: 10.1111/nph.71325 (PMC13373826; doi:10.1111/nph.71325)
Supplement: Supplementary file 1 — Dataset S1 Pollen longevity and viability dataset. [file NPH-251-1631-s002.xlsx]

## Sheet: Title page
New Phytologist Supporting Information
Article title: Pollen longevity and viability dataset: an integrated resource for plant research and conservation
Authors: Louise Winther, Conny Bruun Asmussen Lange, Sergey Rosbakh
Article acceptance date: 18 May 2026
Dataset S1: Pollen longevity and viability dataset

## Sheet: Pollen dataset
Original species name	Family	Genus	Species WFO	Author WFO	Additional taxon	Cultivation status	Country	Growth environment	Approach	Method	Pollen medium ingredients	Pretreatment	Storage conditions	Storage relative humidity	Storage temperature	Pollen moisture content	Time	Time unit	Time in days	Pollen viability	Sample size	Data source type	SE	SD	Pollen dispersal unit	Pollen size	Aperture number	Nuclei number	Pollen morphology source	Reference	Full citation	Link
Lycopersicon esculentum	Solanaceae	Solanum	Solanum lycopersicum	L.	Long keeper'	Cultivated	USA, Maryland	Greenhouse	Germinability in vitro	Murashige & Skoog, 1962	0.29 M sucrose, 1.27 mM Ca(NO3)2, 0.16 mM H3BO3, 1 mM KNO3 (pH 5.2)	No			6		0	d	0	85.3	1000	Read			Monad	10-25	3	2	Paldat (2000)	Abdul-Baki, 1992	Abdul-Baki, A. A. (1992). Determination of Pollen Viability in Tomatoes. Journal of the American Society for Horticultural Science, 117(3), 473-476. doi:10.21273/jashs.117.3.473	https://click.endnote.com/viewer?doi=10.21273%2Fjashs.117.3.473&token=WzQxMjIyNjksIjEwLjIxMjczL2phc2hzLjExNy4zLjQ3MyJd.qSa6SoYCAb1SW1G6LVdE1b8WvDw
Lycopersicon esculentum	Solanaceae	Solanum	Solanum lycopersicum	L.	"CL1131-0-0-13-0-6"	Cultivated	USA, Maryland	Greenhouse	Germinability in vitro	Murashige & Skoog, 1962	0.29 M sucrose, 1.27 mM Ca(NO3)2, 0.16 mM H3BO3, 1 mM KNO3 (pH 5.2)	No			6		0	d	0	83.8	1000	Read			Monad	10-25	3	2	Paldat (2000)	Abdul-Baki, 1992	Abdul-Baki, A. A. (1992). Determination of Pollen Viability in Tomatoes. Journal of the American Society for Horticultural Science, 117(3), 473-476. doi:10.21273/jashs.117.3.473	https://click.endnote.com/viewer?doi=10.21273%2Fjashs.117.3.473&token=WzQxMjIyNjksIjEwLjIxMjczL2phc2hzLjExNy4zLjQ3MyJd.qSa6SoYCAb1SW1G6LVdE1b8WvDw
Lycopersicon esculentum	Solanaceae	Solanum	Solanum lycopersicum	L.	Long keeper'	Cultivated	USA, Maryland	Greenhouse	Germinability in vitro	Murashige & Skoog, 1962	0.29 M sucrose, 1.27 mM Ca(NO3)2, 0.16 mM H3BO3, 1 mM KNO3 (pH 5.2)	No			25		0	d	0	85.3	1000	Read			Monad	10-25	3	2	Paldat (2000)	Abdul-Baki, 1992	Abdul-Baki, A. A. (1992). Determination of Pollen Viability in Tomatoes. Journal of the American Society for Horticultural Science, 117(3), 473-476. doi:10.21273/jashs.117.3.473	https://click.endnote.com/viewer?doi=10.21273%2Fjashs.117.3.473&token=WzQxMjIyNjksIjEwLjIxMjczL2phc2hzLjExNy4zLjQ3MyJd.qSa6SoYCAb1SW1G6LVdE1b8WvDw
Lycopersicon esculentum	Solanaceae	Solanum	Solanum lycopersicum	L.	"CL1131-0-0-13-0-6"	Cultivated	USA, Maryland	Greenhouse	Germinability in vitro	Murashige & Skoog, 1962	0.29 M sucrose, 1.27 mM Ca(NO3)2, 0.16 mM H3BO3, 1 mM KNO3 (pH 5.2)	No			25		0	d	0	83.8	1000	Read			Monad	10-25	3	2	Paldat (2000)	Abdul-Baki, 1992	Abdul-Baki, A. A. (1992). Determination of Pollen Viability in Tomatoes. Journal of the American Society for Horticultural Science, 117(3), 473-476. doi:10.21273/jashs.117.3.473	https://click.endnote.com/viewer?doi=10.21273%2Fjashs.117.3.473&token=WzQxMjIyNjksIjEwLjIxMjczL2phc2hzLjExNy4zLjQ3MyJd.qSa6SoYCAb1SW1G6LVdE1b8WvDw
Lycopersicon esculentum	Solanaceae	Solanum	Solanum lycopersicum	L.	Long keeper'	Cultivated	USA, Maryland	Greenhouse	Germinability in vitro	Murashige & Skoog, 1962	0.29 M sucrose, 1.27 mM Ca(NO3)2, 0.16 mM H3BO3, 1 mM KNO3 (pH 5.2)	No			6		1	d	1	79.1	1000	Read			Monad	10-25	3	2	Paldat (2000)	Abdul-Baki, 1992	Abdul-Baki, A. A. (1992). Determination of Pollen Viability in Tomatoes. Journal of the American Society for Horticultural Science, 117(3), 473-476. doi:10.21273/jashs.117.3.473	https://click.endnote.com/viewer?doi=10.21273%2Fjashs.117.3.473&token=WzQxMjIyNjksIjEwLjIxMjczL2phc2hzLjExNy4zLjQ3MyJd.qSa6SoYCAb1SW1G6LVdE1b8WvDw
Lycopersicon esculentum	Solanaceae	Solanum	Solanum lycopersicum	L.	"CL1131-0-0-13-0-6"	Cultivated	USA, Maryland	Greenhouse	Germinability in vitro	Murashige & Skoog, 1962	0.29 M sucrose, 1.27 mM Ca(NO3)2, 0.16 mM H3BO3, 1 mM KNO3 (pH 5.2)	No			6		1	d	1	61.2	1000	Read			Monad	10-25	3	2	Paldat (2000)	Abdul-Baki, 1992	Abdul-Baki, A. A. (1992). Determination of Pollen Viability in Tomatoes. Journal of the American Society for Horticultural Science, 117(3), 473-476. doi:10.21273/jashs.117.3.473	https://click.endnote.com/viewer?doi=10.21273%2Fjashs.117.3.473&token=WzQxMjIyNjksIjEwLjIxMjczL2phc2hzLjExNy4zLjQ3MyJd.qSa6SoYCAb1SW1G6LVdE1b8WvDw
Lycopersicon esculentum	Solanaceae	Solanum	Solanum lycopersicum	L.	Long keeper'	Cultivated	USA, Maryland	Greenhouse	Germinability in vitro	Murashige & Skoog, 1962	0.29 M sucrose, 1.27 mM Ca(NO3)2, 0.16 mM H3BO3, 1 mM KNO3 (pH 5.2)	No			25		1	d	1	63.8	1000	Read			Monad	10-25	3	2	Paldat (2000)	Abdul-Baki, 1992	Abdul-Baki, A. A. (1992). Determination of Pollen Viability in Tomatoes. Journal of the American Society for Horticultural Science, 117(3), 473-476. doi:10.21273/jashs.117.3.473	https://click.endnote.com/viewer?doi=10.21273%2Fjashs.117.3.473&token=WzQxMjIyNjksIjEwLjIxMjczL2phc2hzLjExNy4zLjQ3MyJd.qSa6SoYCAb1SW1G6LVdE1b8WvDw
Lycopersicon esculentum	Solanaceae	Solanum	Solanum lycopersicum	L.	"CL1131-0-0-13-0-6"	Cultivated	USA, Maryland	Greenhouse	Germinability in vitro	Murashige & Skoog, 1962	0.29 M sucrose, 1.27 mM Ca(NO3)2, 0.16 mM H3BO3, 1 mM KNO3 (pH 5.2)	No			25		1	d	1	46.2	1000	Read			Monad	10-25	3	2	Paldat (2000)	Abdul-Baki, 1992	Abdul-Baki, A. A. (1992). Determination of Pollen Viability in Tomatoes. Journal of the American Society for Horticultural Science, 117(3), 473-476. doi:10.21273/jashs.117.3.473	https://click.endnote.com/viewer?doi=10.21273%2Fjashs.117.3.473&token=WzQxMjIyNjksIjEwLjIxMjczL2phc2hzLjExNy4zLjQ3MyJd.qSa6SoYCAb1SW1G6LVdE1b8WvDw
Lycopersicon esculentum	Solanaceae	Solanum	Solanum lycopersicum	L.	Long keeper'	Cultivated	USA, Maryland	Greenhouse	Germinability in vitro	Murashige & Skoog, 1962	0.29 M sucrose, 1.27 mM Ca(NO3)2, 0.16 mM H3BO3, 1 mM KNO3 (pH 5.2)	No			6		2	d	2	73.6	1000	Read			Monad	10-25	3	2	Paldat (2000)	Abdul-Baki, 1992	Abdul-Baki, A. A. (1992). Determination of Pollen Viability in Tomatoes. Journal of the American Society for Horticultural Science, 117(3), 473-476. doi:10.21273/jashs.117.3.473	https://click.endnote.com/viewer?doi=10.21273%2Fjashs.117.3.473&token=WzQxMjIyNjksIjEwLjIxMjczL2phc2hzLjExNy4zLjQ3MyJd.qSa6SoYCAb1SW1G6LVdE1b8WvDw
Lycopersicon esculentum	Solanaceae	Solanum	Solanum lycopersicum	L.	"CL1131-0-0-13-0-6"	Cultivated	USA, Maryland	Greenhouse	Germinability in vitro	Murashige & Skoog, 1962	0.29 M sucrose, 1.27 mM Ca(NO3)2, 0.16 mM H3BO3, 1 mM KNO3 (pH 5.2)	No			6		2	d	2	29	1000	Read			Monad	10-25	3	2	Paldat (2000)	Abdul-Baki, 1992	Abdul-Baki, A. A. (1992). Determination of Pollen Viability in Tomatoes. Journal of the American Society for Horticultural Science, 117(3), 473-476. doi:10.21273/jashs.117.3.473	https://click.endnote.com/viewer?doi=10.21273%2Fjashs.117.3.473&token=WzQxMjIyNjksIjEwLjIxMjczL2phc2hzLjExNy4zLjQ3MyJd.qSa6SoYCAb1SW1G6LVdE1b8WvDw
Lycopersicon esculentum	Solanaceae	Solanum	Solanum lycopersicum	L.	Long keeper'	Cultivated	USA, Maryland	Greenhouse	Germinability in vitro	Murashige & Skoog, 1962	0.29 M sucrose, 1.27 mM Ca(NO3)2, 0.16 mM H3BO3, 1 mM KNO3 (pH 5.2)	No			25		2	d	2	33	1000	Read			Monad	10-25	3	2	Paldat (2000)	Abdul-Baki, 1992	Abdul-Baki, A. A. (1992). Determination of Pollen Viability in Tomatoes. Journal of the American Society for Horticultural Science, 117(3), 473-476. doi:10.21273/jashs.117.3.473	https://click.endnote.com/viewer?doi=10.21273%2Fjashs.117.3.473&token=WzQxMjIyNjksIjEwLjIxMjczL2phc2hzLjExNy4zLjQ3MyJd.qSa6SoYCAb1SW1G6LVdE1b8WvDw
Lycopersicon esculentum	Solanaceae	Solanum	Solanum lycopersicum	L.	"CL1131-0-0-13-0-6"	Cultivated	USA, Maryland	Greenhouse	Germinability in vitro	Murashige & Skoog, 1962	0.29 M sucrose, 1.27 mM Ca(NO3)2, 0.16 mM H3BO3, 1 mM KNO3 (pH 5.2)	No			25		2	d	2	11	1000	Read			Monad	10-25	3	2	Paldat (2000)	Abdul-Baki, 1992	Abdul-Baki, A. A. (1992). Determination of Pollen Viability in Tomatoes. Journal of the American Society for Horticultural Science, 117(3), 473-476. doi:10.21273/jashs.117.3.473	https://click.endnote.com/viewer?doi=10.21273%2Fjashs.117.3.473&token=WzQxMjIyNjksIjEwLjIxMjczL2phc2hzLjExNy4zLjQ3MyJd.qSa6SoYCAb1SW1G6LVdE1b8WvDw
Lycopersicon esculentum	Solanaceae	Solanum	Solanum lycopersicum	L.	Long keeper'	Cultivated	USA, Maryland	Greenhouse	Germinability in vitro	Murashige & Skoog, 1962	0.29 M sucrose, 1.27 mM Ca(NO3)2, 0.16 mM H3BO3, 1 mM KNO3 (pH 5.2)	No			6		5	d	5	30.3	1000	Read			Monad	10-25	3	2	Paldat (2000)	Abdul-Baki, 1992	Abdul-Baki, A. A. (1992). Determination of Pollen Viability in Tomatoes. Journal of the American Society for Horticultural Science, 117(3), 473-476. doi:10.21273/jashs.117.3.473	https://click.endnote.com/viewer?doi=10.21273%2Fjashs.117.3.473&token=WzQxMjIyNjksIjEwLjIxMjczL2phc2hzLjExNy4zLjQ3MyJd.qSa6SoYCAb1SW1G6LVdE1b8WvDw
Lycopersicon esculentum	Solanaceae	Solanum	Solanum lycopersicum	L.	"CL1131-0-0-13-0-6"	Cultivated	USA, Maryland	Greenhouse	Germinability in vitro	Murashige & Skoog, 1962	0.29 M sucrose, 1.27 mM Ca(NO3)2, 0.16 mM H3BO3, 1 mM KNO3 (pH 5.2)	No			6		5	d	5	11.5	1000	Read			Monad	10-25	3	2	Paldat (2000)	Abdul-Baki, 1992	Abdul-Baki, A. A. (1992). Determination of Pollen Viability in Tomatoes. Journal of the American Society for Horticultural Science, 117(3), 473-476. doi:10.21273/jashs.117.3.473	https://click.endnote.com/viewer?doi=10.21273%2Fjashs.117.3.473&token=WzQxMjIyNjksIjEwLjIxMjczL2phc2hzLjExNy4zLjQ3MyJd.qSa6SoYCAb1SW1G6LVdE1b8WvDw
Lycopersicon esculentum	Solanaceae	Solanum	Solanum lycopersicum	L.	Long keeper'	Cultivated	USA, Maryland	Greenhouse	Germinability in vitro	Murashige & Skoog, 1962	0.29 M sucrose, 1.27 mM Ca(NO3)2, 0.16 mM H3BO3, 1 mM KNO3 (pH 5.2)	No			25		5	d	5	11.5	1000	Read			Monad	10-25	3	2	Paldat (2000)	Abdul-Baki, 1992	Abdul-Baki, A. A. (1992). Determination of Pollen Viability in Tomatoes. Journal of the American Society for Horticultural Science, 117(3), 473-476. doi:10.21273/jashs.117.3.473	https://click.endnote.com/viewer?doi=10.21273%2Fjashs.117.3.473&token=WzQxMjIyNjksIjEwLjIxMjczL2phc2hzLjExNy4zLjQ3MyJd.qSa6SoYCAb1SW1G6LVdE1b8WvDw
Lycopersicon esculentum	Solanaceae	Solanum	Solanum lycopersicum	L.	"CL1131-0-0-13-0-6"	Cultivated	USA, Maryland	Greenhouse	Germinability in vitro	Murashige & Skoog, 1962	0.29 M sucrose, 1.27 mM Ca(NO3)2, 0.16 mM H3BO3, 1 mM KNO3 (pH 5.2)	No			25		5	d	5	6.3	1000	Read			Monad	10-25	3	2	Paldat (2000)	Abdul-Baki, 1992	Abdul-Baki, A. A. (1992). Determination of Pollen Viability in Tomatoes. Journal of the American Society for Horticultural Science, 117(3), 473-476. doi:10.21273/jashs.117.3.473	https://click.endnote.com/viewer?doi=10.21273%2Fjashs.117.3.473&token=WzQxMjIyNjksIjEwLjIxMjczL2phc2hzLjExNy4zLjQ3MyJd.qSa6SoYCAb1SW1G6LVdE1b8WvDw
Lycopersicon esculentum	Solanaceae	Solanum	Solanum lycopersicum	L.	Long keeper'	Cultivated	USA, Maryland	Greenhouse	Germinability in vitro	Murashige & Skoog, 1962	0.29 M sucrose, 1.27 mM Ca(NO3)2, 0.16 mM H3BO3, 1 mM KNO3 (pH 5.2)	No			6		10	d	10	4	1000	Read			Monad	10-25	3	2	Paldat (2000)	Abdul-Baki, 1992	Abdul-Baki, A. A. (1992). Determination of Pollen Viability in Tomatoes. Journal of the American Society for Horticultural Science, 117(3), 473-476. doi:10.21273/jashs.117.3.473	https://click.endnote.com/viewer?doi=10.21273%2Fjashs.117.3.473&token=WzQxMjIyNjksIjEwLjIxMjczL2phc2hzLjExNy4zLjQ3MyJd.qSa6SoYCAb1SW1G6LVdE1b8WvDw
Lycopersicon esculentum	Solanaceae	Solanum	Solanum lycopersicum	L.	"CL1131-0-0-13-0-6"	Cultivated	USA, Maryland	Greenhouse	Germinability in vitro	Murashige & Skoog, 1962	0.29 M sucrose, 1.27 mM Ca(NO3)2, 0.16 mM H3BO3, 1 mM KNO3 (pH 5.2)	No			6		10	d	10	2.7	1000	Read			Monad	10-25	3	2	Paldat (2000)	Abdul-Baki, 1992	Abdul-Baki, A. A. (1992). Determination of Pollen Viability in Tomatoes. Journal of the American Society for Horticultural Science, 117(3), 473-476. doi:10.21273/jashs.117.3.473	https://click.endnote.com/viewer?doi=10.21273%2Fjashs.117.3.473&token=WzQxMjIyNjksIjEwLjIxMjczL2phc2hzLjExNy4zLjQ3MyJd.qSa6SoYCAb1SW1G6LVdE1b8WvDw
Lycopersicon esculentum	Solanaceae	Solanum	Solanum lycopersicum	L.	Long keeper'	Cultivated	USA, Maryland	Greenhouse	Germinability in vitro	Murashige & Skoog, 1962	0.29 M sucrose, 1.27 mM Ca(NO3)2, 0.16 mM H3BO3, 1 mM KNO3 (pH 5.2)	No			25		10	d	10	0	1000	Read			Monad	10-25	3	2	Paldat (2000)	Abdul-Baki, 1992	Abdul-Baki, A. A. (1992). Determination of Pollen Viability in Tomatoes. Journal of the American Society for Horticultural Science, 117(3), 473-476. doi:10.21273/jashs.117.3.473	https://click.endnote.com/viewer?doi=10.21273%2Fjashs.117.3.473&token=WzQxMjIyNjksIjEwLjIxMjczL2phc2hzLjExNy4zLjQ3MyJd.qSa6SoYCAb1SW1G6LVdE1b8WvDw
Lycopersicon esculentum	Solanaceae	Solanum	Solanum lycopersicum	L.	"CL1131-0-0-13-0-6"	Cultivated	USA, Maryland	Greenhouse	Germinability in vitro	Murashige & Skoog, 1962	0.29 M sucrose, 1.27 mM Ca(NO3)2, 0.16 mM H3BO3, 1 mM KNO3 (pH 5.2)	No			25		10	d	10	0	1000	Read			Monad	10-25	3	2	Paldat (2000)	Abdul-Baki, 1992	Abdul-Baki, A. A. (1992). Determination of Pollen Viability in Tomatoes. Journal of the American Society for Horticultural Science, 117(3), 473-476. doi:10.21273/jashs.117.3.473	https://click.endnote.com/viewer?doi=10.21273%2Fjashs.117.3.473&token=WzQxMjIyNjksIjEwLjIxMjczL2phc2hzLjExNy4zLjQ3MyJd.qSa6SoYCAb1SW1G6LVdE1b8WvDw
Lycopersicon esculentum	Solanaceae	Solanum	Solanum lycopersicum	L.	Long keeper'	Cultivated	USA, Maryland	Greenhouse	Stainability	FCR (Flurochromatic reaction)		No			6		0	d	0	83.2	1000	Read			Monad	10-25	3	2	Paldat (2000)	Abdul-Baki, 1992	Abdul-Baki, A. A. (1992). Determination of Pollen Viability in Tomatoes. Journal of the American Society for Horticultural Science, 117(3), 473-476. doi:10.21273/jashs.117.3.473	https://click.endnote.com/viewer?doi=10.21273%2Fjashs.117.3.473&token=WzQxMjIyNjksIjEwLjIxMjczL2phc2hzLjExNy4zLjQ3MyJd.qSa6SoYCAb1SW1G6LVdE1b8WvDw
Lycopersicon esculentum	Solanaceae	Solanum	Solanum lycopersicum	L.	"CL1131-0-0-13-0-6"	Cultivated	USA, Maryland	Greenhouse	Stainability	FCR (Flurochromatic reaction)		No			6		0	d	0	71.9	1000	Read			Monad	10-25	3	2	Paldat (2000)	Abdul-Baki, 1992	Abdul-Baki, A. A. (1992). Determination of Pollen Viability in Tomatoes. Journal of the American Society for Horticultural Science, 117(3), 473-476. doi:10.21273/jashs.117.3.473	https://click.endnote.com/viewer?doi=10.21273%2Fjashs.117.3.473&token=WzQxMjIyNjksIjEwLjIxMjczL2phc2hzLjExNy4zLjQ3MyJd.qSa6SoYCAb1SW1G6LVdE1b8WvDw
Lycopersicon esculentum	Solanaceae	Solanum	Solanum lycopersicum	L.	Long keeper'	Cultivated	USA, Maryland	Greenhouse	Stainability	FCR (Flurochromatic reaction)		No			25		0	d	0	83.2	1000	Read			Monad	10-25	3	2	Paldat (2000)	Abdul-Baki, 1992	Abdul-Baki, A. A. (1992). Determination of Pollen Viability in Tomatoes. Journal of the American Society for Horticultural Science, 117(3), 473-476. doi:10.21273/jashs.117.3.473	https://click.endnote.com/viewer?doi=10.21273%2Fjashs.117.3.473&token=WzQxMjIyNjksIjEwLjIxMjczL2phc2hzLjExNy4zLjQ3MyJd.qSa6SoYCAb1SW1G6LVdE1b8WvDw
Lycopersicon esculentum	Solanaceae	Solanum	Solanum lycopersicum	L.	"CL1131-0-0-13-0-6"	Cultivated	USA, Maryland	Greenhouse	Stainability	FCR (Flurochromatic reaction)		No			25		0	d	0	71.9	1000	Read			Monad	10-25	3	2	Paldat (2000)	Abdul-Baki, 1992	Abdul-Baki, A. A. (1992). Determination of Pollen Viability in Tomatoes. Journal of the American Society for Horticultural Science, 117(3), 473-476. doi:10.21273/jashs.117.3.473	https://click.endnote.com/viewer?doi=10.21273%2Fjashs.117.3.473&token=WzQxMjIyNjksIjEwLjIxMjczL2phc2hzLjExNy4zLjQ3MyJd.qSa6SoYCAb1SW1G6LVdE1b8WvDw
Lycopersicon esculentum	Solanaceae	Solanum	Solanum lycopersicum	L.	Long keeper'	Cultivated	USA, Maryland	Greenhouse	Stainability	FCR (Flurochromatic reaction)		No			6		1	d	1	74.8	1000	Read			Monad	10-25	3	2	Paldat (2000)	Abdul-Baki, 1992	Abdul-Baki, A. A. (1992). Determination of Pollen Viability in Tomatoes. Journal of the American Society for Horticultural Science, 117(3), 473-476. doi:10.21273/jashs.117.3.473	https://click.endnote.com/viewer?doi=10.21273%2Fjashs.117.3.473&token=WzQxMjIyNjksIjEwLjIxMjczL2phc2hzLjExNy4zLjQ3MyJd.qSa6SoYCAb1SW1G6LVdE1b8WvDw
Lycopersicon esculentum	Solanaceae	Solanum	Solanum lycopersicum	L.	"CL1131-0-0-13-0-6"	Cultivated	USA, Maryland	Greenhouse	Stainability	FCR (Flurochromatic reaction)		No			6		1	d	1	55	1000	Read			Monad	10-25	3	2	Paldat (2000)	Abdul-Baki, 1992	Abdul-Baki, A. A. (1992). Determination of Pollen Viability in Tomatoes. Journal of the American Society for Horticultural Science, 117(3), 473-476. doi:10.21273/jashs.117.3.473	https://click.endnote.com/viewer?doi=10.21273%2Fjashs.117.3.473&token=WzQxMjIyNjksIjEwLjIxMjczL2phc2hzLjExNy4zLjQ3MyJd.qSa6SoYCAb1SW1G6LVdE1b8WvDw
Lycopersicon esculentum	Solanaceae	Solanum	Solanum lycopersicum	L.	Long keeper'	Cultivated	USA, Maryland	Greenhouse	Stainability	FCR (Flurochromatic reaction)		No			25		1	d	1	65.7	1000	Read			Monad	10-25	3	2	Paldat (2000)	Abdul-Baki, 1992	Abdul-Baki, A. A. (1992). Determination of Pollen Viability in Tomatoes. Journal of the American Society for Horticultural Science, 117(3), 473-476. doi:10.21273/jashs.117.3.473	https://click.endnote.com/viewer?doi=10.21273%2Fjashs.117.3.473&token=WzQxMjIyNjksIjEwLjIxMjczL2phc2hzLjExNy4zLjQ3MyJd.qSa6SoYCAb1SW1G6LVdE1b8WvDw
Lycopersicon esculentum	Solanaceae	Solanum	Solanum lycopersicum	L.	"CL1131-0-0-13-0-6"	Cultivated	USA, Maryland	Greenhouse	Stainability	FCR (Flurochromatic reaction)		No			25		1	d	1	55.9	1000	Read			Monad	10-25	3	2	Paldat (2000)	Abdul-Baki, 1992	Abdul-Baki, A. A. (1992). Determination of Pollen Viability in Tomatoes. Journal of the American Society for Horticultural Science, 117(3), 473-476. doi:10.21273/jashs.117.3.473	https://click.endnote.com/viewer?doi=10.21273%2Fjashs.117.3.473&token=WzQxMjIyNjksIjEwLjIxMjczL2phc2hzLjExNy4zLjQ3MyJd.qSa6SoYCAb1SW1G6LVdE1b8WvDw
Lycopersicon esculentum	Solanaceae	Solanum	Solanum lycopersicum	L.	Long keeper'	Cultivated	USA, Maryland	Greenhouse	Stainability	FCR (Flurochromatic reaction)		No			6		2	d	2	64.6	1000	Read			Monad	10-25	3	2	Paldat (2000)	Abdul-Baki, 1992	Abdul-Baki, A. A. (1992). Determination of Pollen Viability in Tomatoes. Journal of the American Society for Horticultural Science, 117(3), 473-476. doi:10.21273/jashs.117.3.473	https://click.endnote.com/viewer?doi=10.21273%2Fjashs.117.3.473&token=WzQxMjIyNjksIjEwLjIxMjczL2phc2hzLjExNy4zLjQ3MyJd.qSa6SoYCAb1SW1G6LVdE1b8WvDw
Lycopersicon esculentum	Solanaceae	Solanum	Solanum lycopersicum	L.	"CL1131-0-0-13-0-6"	Cultivated	USA, Maryland	Greenhouse	Stainability	FCR (Flurochromatic reaction)		No			6		2	d	2	37.6	1000	Read			Monad	10-25	3	2	Paldat (2000)	Abdul-Baki, 1992	Abdul-Baki, A. A. (1992). Determination of Pollen Viability in Tomatoes. Journal of the American Society for Horticultural Science, 117(3), 473-476. doi:10.21273/jashs.117.3.473	https://click.endnote.com/viewer?doi=10.21273%2Fjashs.117.3.473&token=WzQxMjIyNjksIjEwLjIxMjczL2phc2hzLjExNy4zLjQ3MyJd.qSa6SoYCAb1SW1G6LVdE1b8WvDw
Lycopersicon esculentum	Solanaceae	Solanum	Solanum lycopersicum	L.	Long keeper'	Cultivated	USA, Maryland	Greenhouse	Stainability	FCR (Flurochromatic reaction)		No			25		2	d	2	24.7	1000	Read			Monad	10-25	3	2	Paldat (2000)	Abdul-Baki, 1992	Abdul-Baki, A. A. (1992). Determination of Pollen Viability in Tomatoes. Journal of the American Society for Horticultural Science, 117(3), 473-476. doi:10.21273/jashs.117.3.473	https://click.endnote.com/viewer?doi=10.21273%2Fjashs.117.3.473&token=WzQxMjIyNjksIjEwLjIxMjczL2phc2hzLjExNy4zLjQ3MyJd.qSa6SoYCAb1SW1G6LVdE1b8WvDw
Lycopersicon esculentum	Solanaceae	Solanum	Solanum lycopersicum	L.	"CL1131-0-0-13-0-6"	Cultivated	USA, Maryland	Greenhouse	Stainability	FCR (Flurochromatic reaction)		No			25		2	d	2	10	1000	Read			Monad	10-25	3	2	Paldat (2000)	Abdul-Baki, 1992	Abdul-Baki, A. A. (1992). Determination of Pollen Viability in Tomatoes. Journal of the American Society for Horticultural Science, 117(3), 473-476. doi:10.21273/jashs.117.3.473	https://click.endnote.com/viewer?doi=10.21273%2Fjashs.117.3.473&token=WzQxMjIyNjksIjEwLjIxMjczL2phc2hzLjExNy4zLjQ3MyJd.qSa6SoYCAb1SW1G6LVdE1b8WvDw
Lycopersicon esculentum	Solanaceae	Solanum	Solanum lycopersicum	L.	Long keeper'	Cultivated	USA, Maryland	Greenhouse	Stainability	FCR (Flurochromatic reaction)		No			6		5	d	5	24.8	1000	Read			Monad	10-25	3	2	Paldat (2000)	Abdul-Baki, 1992	Abdul-Baki, A. A. (1992). Determination of Pollen Viability in Tomatoes. Journal of the American Society for Horticultural Science, 117(3), 473-476. doi:10.21273/jashs.117.3.473	https://click.endnote.com/viewer?doi=10.21273%2Fjashs.117.3.473&token=WzQxMjIyNjksIjEwLjIxMjczL2phc2hzLjExNy4zLjQ3MyJd.qSa6SoYCAb1SW1G6LVdE1b8WvDw
Lycopersicon esculentum	Solanaceae	Solanum	Solanum lycopersicum	L.	"CL1131-0-0-13-0-6"	Cultivated	USA, Maryland	Greenhouse	Stainability	FCR (Flurochromatic reaction)		No			6		5	d	5	7.2	1000	Read			Monad	10-25	3	2	Paldat (2000)	Abdul-Baki, 1992	Abdul-Baki, A. A. (1992). Determination of Pollen Viability in Tomatoes. Journal of the American Society for Horticultural Science, 117(3), 473-476. doi:10.21273/jashs.117.3.473	https://click.endnote.com/viewer?doi=10.21273%2Fjashs.117.3.473&token=WzQxMjIyNjksIjEwLjIxMjczL2phc2hzLjExNy4zLjQ3MyJd.qSa6SoYCAb1SW1G6LVdE1b8WvDw
Lycopersicon esculentum	Solanaceae	Solanum	Solanum lycopersicum	L.	Long keeper'	Cultivated	USA, Maryland	Greenhouse	Stainability	FCR (Flurochromatic reaction)		No			25		5	d	5	22.8	1000	Read			Monad	10-25	3	2	Paldat (2000)	Abdul-Baki, 1992	Abdul-Baki, A. A. (1992). Determination of Pollen Viability in Tomatoes. Journal of the American Society for Horticultural Science, 117(3), 473-476. doi:10.21273/jashs.117.3.473	https://click.endnote.com/viewer?doi=10.21273%2Fjashs.117.3.473&token=WzQxMjIyNjksIjEwLjIxMjczL2phc2hzLjExNy4zLjQ3MyJd.qSa6SoYCAb1SW1G6LVdE1b8WvDw
Lycopersicon esculentum	Solanaceae	Solanum	Solanum lycopersicum	L.	"CL1131-0-0-13-0-6"	Cultivated	USA, Maryland	Greenhouse	Stainability	FCR (Flurochromatic reaction)		No			25		5	d	5	7.1	1000	Read			Monad	10-25	3	2	Paldat (2000)	Abdul-Baki, 1992	Abdul-Baki, A. A. (1992). Determination of Pollen Viability in Tomatoes. Journal of the American Society for Horticultural Science, 117(3), 473-476. doi:10.21273/jashs.117.3.473	https://click.endnote.com/viewer?doi=10.21273%2Fjashs.117.3.473&token=WzQxMjIyNjksIjEwLjIxMjczL2phc2hzLjExNy4zLjQ3MyJd.qSa6SoYCAb1SW1G6LVdE1b8WvDw
Lycopersicon esculentum	Solanaceae	Solanum	Solanum lycopersicum	L.	Long keeper'	Cultivated	USA, Maryland	Greenhouse	Stainability	FCR (Flurochromatic reaction)		No			6		10	d	10	2.7	1000	Read			Monad	10-25	3	2	Paldat (2000)	Abdul-Baki, 1992	Abdul-Baki, A. A. (1992). Determination of Pollen Viability in Tomatoes. Journal of the American Society for Horticultural Science, 117(3), 473-476. doi:10.21273/jashs.117.3.473	https://click.endnote.com/viewer?doi=10.21273%2Fjashs.117.3.473&token=WzQxMjIyNjksIjEwLjIxMjczL2phc2hzLjExNy4zLjQ3MyJd.qSa6SoYCAb1SW1G6LVdE1b8WvDw
Lycopersicon esculentum	Solanaceae	Solanum	Solanum lycopersicum	L.	"CL1131-0-0-13-0-6"	Cultivated	USA, Maryland	Greenhouse	Stainability	FCR (Flurochromatic reaction)		No			6		10	d	10	2.8	1000	Read			Monad	10-25	3	2	Paldat (2000)	Abdul-Baki, 1992	Abdul-Baki, A. A. (1992). Determination of Pollen Viability in Tomatoes. Journal of the American Society for Horticultural Science, 117(3), 473-476. doi:10.21273/jashs.117.3.473	https://click.endnote.com/viewer?doi=10.21273%2Fjashs.117.3.473&token=WzQxMjIyNjksIjEwLjIxMjczL2phc2hzLjExNy4zLjQ3MyJd.qSa6SoYCAb1SW1G6LVdE1b8WvDw
Lycopersicon esculentum	Solanaceae	Solanum	Solanum lycopersicum	L.	Long keeper'	Cultivated	USA, Maryland	Greenhouse	Stainability	FCR (Flurochromatic reaction)		No			25		10	d	10	0	1000	Read			Monad	10-25	3	2	Paldat (2000)	Abdul-Baki, 1992	Abdul-Baki, A. A. (1992). Determination of Pollen Viability in Tomatoes. Journal of the American Society for Horticultural Science, 117(3), 473-476. doi:10.21273/jashs.117.3.473	https://click.endnote.com/viewer?doi=10.21273%2Fjashs.117.3.473&token=WzQxMjIyNjksIjEwLjIxMjczL2phc2hzLjExNy4zLjQ3MyJd.qSa6SoYCAb1SW1G6LVdE1b8WvDw
Lycopersicon esculentum	Solanaceae	Solanum	Solanum lycopersicum	L.	"CL1131-0-0-13-0-6"	Cultivated	USA, Maryland	Greenhouse	Stainability	FCR (Flurochromatic reaction)		No			25		10	d	10	0	1000	Read			Monad	10-25	3	2	Paldat (2000)	Abdul-Baki, 1992	Abdul-Baki, A. A. (1992). Determination of Pollen Viability in Tomatoes. Journal of the American Society for Horticultural Science, 117(3), 473-476. doi:10.21273/jashs.117.3.473	https://click.endnote.com/viewer?doi=10.21273%2Fjashs.117.3.473&token=WzQxMjIyNjksIjEwLjIxMjczL2phc2hzLjExNy4zLjQ3MyJd.qSa6SoYCAb1SW1G6LVdE1b8WvDw
Zingiber mioga	Zingiberaceae	Zingiber	Zingiber mioga	(Thunb.) Roscoe		Cultivated	Japan	Greenhouse	Germinability in vitro		1% agar, 14% sucrose, 100 ppm H3BO3	No			22		0	h	0	21.8132	500	Estimated	0-5		Monad	>100	0	2	Genus-level, Paldat (2000)	Adaniya & Higa, 1988	Adaniya, S., & Higa, T. (1988). Effects of Temperature and Relative Humidity on Pollen Germinability and Pollen Tube Growth in the Style of Zingiber mioga Roscoe. Journal of the Japanese Society for Horticultural Science, 57(1), 43-51. doi:10.2503/jjshs.57.43	https://click.endnote.com/viewer?doi=10.2503%2Fjjshs.57.43&token=WzQxMjIyNjksIjEwLjI1MDMvampzaHMuNTcuNDMiXQ.UiN4Qpo-NRM_KFnpna6OSbAC7UY
Zingiber mioga	Zingiberaceae	Zingiber	Zingiber mioga	(Thunb.) Roscoe		Cultivated	Japan	Greenhouse	Germinability in vitro		1% agar, 14% sucrose, 100 ppm H3BO3	No		0	22		6	h	0.25	0	500	Estimated	0-5		Monad	>100	0	2	Genus-level, Paldat (2000)	Adaniya & Higa, 1988	Adaniya, S., & Higa, T. (1988). Effects of Temperature and Relative Humidity on Pollen Germinability and Pollen Tube Growth in the Style of Zingiber mioga Roscoe. Journal of the Japanese Society for Horticultural Science, 57(1), 43-51. doi:10.2503/jjshs.57.43	https://click.endnote.com/viewer?doi=10.2503%2Fjjshs.57.43&token=WzQxMjIyNjksIjEwLjI1MDMvampzaHMuNTcuNDMiXQ.UiN4Qpo-NRM_KFnpna6OSbAC7UY
Zingiber mioga	Zingiberaceae	Zingiber	Zingiber mioga	(Thunb.) Roscoe		Cultivated	Japan	Greenhouse	Germinability in vitro		1% agar, 14% sucrose, 100 ppm H3BO3	No		40	22		6	h	0.25	7.08791	500	Estimated	0-5		Monad	>100	0	2	Genus-level, Paldat (2000)	Adaniya & Higa, 1988	Adaniya, S., & Higa, T. (1988). Effects of Temperature and Relative Humidity on Pollen Germinability and Pollen Tube Growth in the Style of Zingiber mioga Roscoe. Journal of the Japanese Society for Horticultural Science, 57(1), 43-51. doi:10.2503/jjshs.57.43	https://click.endnote.com/viewer?doi=10.2503%2Fjjshs.57.43&token=WzQxMjIyNjksIjEwLjI1MDMvampzaHMuNTcuNDMiXQ.UiN4Qpo-NRM_KFnpna6OSbAC7UY
Zingiber mioga	Zingiberaceae	Zingiber	Zingiber mioga	(Thunb.) Roscoe		Cultivated	Japan	Greenhouse	Germinability in vitro		1% agar, 14% sucrose, 100 ppm H3BO3	No		60	22		6	h	0.25	7.8022	500	Estimated	0-5		Monad	>100	0	2	Genus-level, Paldat (2000)	Adaniya & Higa, 1988	Adaniya, S., & Higa, T. (1988). Effects of Temperature and Relative Humidity on Pollen Germinability and Pollen Tube Growth in the Style of Zingiber mioga Roscoe. Journal of the Japanese Society for Horticultural Science, 57(1), 43-51. doi:10.2503/jjshs.57.43	https://click.endnote.com/viewer?doi=10.2503%2Fjjshs.57.43&token=WzQxMjIyNjksIjEwLjI1MDMvampzaHMuNTcuNDMiXQ.UiN4Qpo-NRM_KFnpna6OSbAC7UY
Zingiber mioga	Zingiberaceae	Zingiber	Zingiber mioga	(Thunb.) Roscoe		Cultivated	Japan	Greenhouse	Germinability in vitro		1% agar, 14% sucrose, 100 ppm H3BO3	No		80	22		6	h	0.25	11.4835	500	Estimated	0-5		Monad	>100	0	2	Genus-level, Paldat (2000)	Adaniya & Higa, 1988	Adaniya, S., & Higa, T. (1988). Effects of Temperature and Relative Humidity on Pollen Germinability and Pollen Tube Growth in the Style of Zingiber mioga Roscoe. Journal of the Japanese Society for Horticultural Science, 57(1), 43-51. doi:10.2503/jjshs.57.43	https://click.endnote.com/viewer?doi=10.2503%2Fjjshs.57.43&token=WzQxMjIyNjksIjEwLjI1MDMvampzaHMuNTcuNDMiXQ.UiN4Qpo-NRM_KFnpna6OSbAC7UY
Zingiber mioga	Zingiberaceae	Zingiber	Zingiber mioga	(Thunb.) Roscoe		Cultivated	Japan	Greenhouse	Germinability in vitro		1% agar, 14% sucrose, 100 ppm H3BO3	No		100	22		6	h	0.25	27.7473	500	Estimated	0-5		Monad	>100	0	2	Genus-level, Paldat (2000)	Adaniya & Higa, 1988	Adaniya, S., & Higa, T. (1988). Effects of Temperature and Relative Humidity on Pollen Germinability and Pollen Tube Growth in the Style of Zingiber mioga Roscoe. Journal of the Japanese Society for Horticultural Science, 57(1), 43-51. doi:10.2503/jjshs.57.43	https://click.endnote.com/viewer?doi=10.2503%2Fjjshs.57.43&token=WzQxMjIyNjksIjEwLjI1MDMvampzaHMuNTcuNDMiXQ.UiN4Qpo-NRM_KFnpna6OSbAC7UY
Zingiber mioga	Zingiberaceae	Zingiber	Zingiber mioga	(Thunb.) Roscoe		Cultivated	Japan	Greenhouse	Germinability in vitro		1% agar, 14% sucrose, 100 ppm H3BO3	No		40	22		12	h	0.5	3.62637	500	Estimated	0-5		Monad	>100	0	2	Genus-level, Paldat (2000)	Adaniya & Higa, 1988	Adaniya, S., & Higa, T. (1988). Effects of Temperature and Relative Humidity on Pollen Germinability and Pollen Tube Growth in the Style of Zingiber mioga Roscoe. Journal of the Japanese Society for Horticultural Science, 57(1), 43-51. doi:10.2503/jjshs.57.43	https://click.endnote.com/viewer?doi=10.2503%2Fjjshs.57.43&token=WzQxMjIyNjksIjEwLjI1MDMvampzaHMuNTcuNDMiXQ.UiN4Qpo-NRM_KFnpna6OSbAC7UY
Zingiber mioga	Zingiberaceae	Zingiber	Zingiber mioga	(Thunb.) Roscoe		Cultivated	Japan	Greenhouse	Germinability in vitro		1% agar, 14% sucrose, 100 ppm H3BO3	No		60	22		12	h	0.5	5.05495	500	Estimated	0-5		Monad	>100	0	2	Genus-level, Paldat (2000)	Adaniya & Higa, 1988	Adaniya, S., & Higa, T. (1988). Effects of Temperature and Relative Humidity on Pollen Germinability and Pollen Tube Growth in the Style of Zingiber mioga Roscoe. Journal of the Japanese Society for Horticultural Science, 57(1), 43-51. doi:10.2503/jjshs.57.43	https://click.endnote.com/viewer?doi=10.2503%2Fjjshs.57.43&token=WzQxMjIyNjksIjEwLjI1MDMvampzaHMuNTcuNDMiXQ.UiN4Qpo-NRM_KFnpna6OSbAC7UY
Zingiber mioga	Zingiberaceae	Zingiber	Zingiber mioga	(Thunb.) Roscoe		Cultivated	Japan	Greenhouse	Germinability in vitro		1% agar, 14% sucrose, 100 ppm H3BO3	No		80	22		12	h	0.5	5.98901	500	Estimated	0-5		Monad	>100	0	2	Genus-level, Paldat (2000)	Adaniya & Higa, 1988	Adaniya, S., & Higa, T. (1988). Effects of Temperature and Relative Humidity on Pollen Germinability and Pollen Tube Growth in the Style of Zingiber mioga Roscoe. Journal of the Japanese Society for Horticultural Science, 57(1), 43-51. doi:10.2503/jjshs.57.43	https://click.endnote.com/viewer?doi=10.2503%2Fjjshs.57.43&token=WzQxMjIyNjksIjEwLjI1MDMvampzaHMuNTcuNDMiXQ.UiN4Qpo-NRM_KFnpna6OSbAC7UY
Zingiber mioga	Zingiberaceae	Zingiber	Zingiber mioga	(Thunb.) Roscoe		Cultivated	Japan	Greenhouse	Germinability in vitro		1% agar, 14% sucrose, 100 ppm H3BO3	No		100	22		12	h	0.5	20.8791	500	Estimated	0-5		Monad	>100	0	2	Genus-level, Paldat (2000)	Adaniya & Higa, 1988	Adaniya, S., & Higa, T. (1988). Effects of Temperature and Relative Humidity on Pollen Germinability and Pollen Tube Growth in the Style of Zingiber mioga Roscoe. Journal of the Japanese Society for Horticultural Science, 57(1), 43-51. doi:10.2503/jjshs.57.43	https://click.endnote.com/viewer?doi=10.2503%2Fjjshs.57.43&token=WzQxMjIyNjksIjEwLjI1MDMvampzaHMuNTcuNDMiXQ.UiN4Qpo-NRM_KFnpna6OSbAC7UY
Zingiber mioga	Zingiberaceae	Zingiber	Zingiber mioga	(Thunb.) Roscoe		Cultivated	Japan	Greenhouse	Germinability in vitro		1% agar, 14% sucrose, 100 ppm H3BO3	No		40	22		18	h	0.75	0	500	Estimated	0-5		Monad	>100	0	2	Genus-level, Paldat (2000)	Adaniya & Higa, 1988	Adaniya, S., & Higa, T. (1988). Effects of Temperature and Relative Humidity on Pollen Germinability and Pollen Tube Growth in the Style of Zingiber mioga Roscoe. Journal of the Japanese Society for Horticultural Science, 57(1), 43-51. doi:10.2503/jjshs.57.43	https://click.endnote.com/viewer?doi=10.2503%2Fjjshs.57.43&token=WzQxMjIyNjksIjEwLjI1MDMvampzaHMuNTcuNDMiXQ.UiN4Qpo-NRM_KFnpna6OSbAC7UY
Zingiber mioga	Zingiberaceae	Zingiber	Zingiber mioga	(Thunb.) Roscoe		Cultivated	Japan	Greenhouse	Germinability in vitro		1% agar, 14% sucrose, 100 ppm H3BO3	No		60	22		18	h	0.75	1.53846	500	Estimated	0-5		Monad	>100	0	2	Genus-level, Paldat (2000)	Adaniya & Higa, 1988	Adaniya, S., & Higa, T. (1988). Effects of Temperature and Relative Humidity on Pollen Germinability and Pollen Tube Growth in the Style of Zingiber mioga Roscoe. Journal of the Japanese Society for Horticultural Science, 57(1), 43-51. doi:10.2503/jjshs.57.43	https://click.endnote.com/viewer?doi=10.2503%2Fjjshs.57.43&token=WzQxMjIyNjksIjEwLjI1MDMvampzaHMuNTcuNDMiXQ.UiN4Qpo-NRM_KFnpna6OSbAC7UY
Zingiber mioga	Zingiberaceae	Zingiber	Zingiber mioga	(Thunb.) Roscoe		Cultivated	Japan	Greenhouse	Germinability in vitro		1% agar, 14% sucrose, 100 ppm H3BO3	No		80	22		18	h	0.75	2.74725	500	Estimated	0-5		Monad	>100	0	2	Genus-level, Paldat (2000)	Adaniya & Higa, 1988	Adaniya, S., & Higa, T. (1988). Effects of Temperature and Relative Humidity on Pollen Germinability and Pollen Tube Growth in the Style of Zingiber mioga Roscoe. Journal of the Japanese Society for Horticultural Science, 57(1), 43-51. doi:10.2503/jjshs.57.43	https://click.endnote.com/viewer?doi=10.2503%2Fjjshs.57.43&token=WzQxMjIyNjksIjEwLjI1MDMvampzaHMuNTcuNDMiXQ.UiN4Qpo-NRM_KFnpna6OSbAC7UY
Zingiber mioga	Zingiberaceae	Zingiber	Zingiber mioga	(Thunb.) Roscoe		Cultivated	Japan	Greenhouse	Germinability in vitro		1% agar, 14% sucrose, 100 ppm H3BO3	No		100	22		18	h	0.75	15.2198	500	Estimated	0-5		Monad	>100	0	2	Genus-level, Paldat (2000)	Adaniya & Higa, 1988	Adaniya, S., & Higa, T. (1988). Effects of Temperature and Relative Humidity on Pollen Germinability and Pollen Tube Growth in the Style of Zingiber mioga Roscoe. Journal of the Japanese Society for Horticultural Science, 57(1), 43-51. doi:10.2503/jjshs.57.43	https://click.endnote.com/viewer?doi=10.2503%2Fjjshs.57.43&token=WzQxMjIyNjksIjEwLjI1MDMvampzaHMuNTcuNDMiXQ.UiN4Qpo-NRM_KFnpna6OSbAC7UY
Zingiber mioga	Zingiberaceae	Zingiber	Zingiber mioga	(Thunb.) Roscoe		Cultivated	Japan	Greenhouse	Germinability in vitro		1% agar, 14% sucrose, 100 ppm H3BO3	No		60	22		24	h	1	0.164835	500	Estimated	0-5		Monad	>100	0	2	Genus-level, Paldat (2000)	Adaniya & Higa, 1988	Adaniya, S., & Higa, T. (1988). Effects of Temperature and Relative Humidity on Pollen Germinability and Pollen Tube Growth in the Style of Zingiber mioga Roscoe. Journal of the Japanese Society for Horticultural Science, 57(1), 43-51. doi:10.2503/jjshs.57.43	https://click.endnote.com/viewer?doi=10.2503%2Fjjshs.57.43&token=WzQxMjIyNjksIjEwLjI1MDMvampzaHMuNTcuNDMiXQ.UiN4Qpo-NRM_KFnpna6OSbAC7UY
Zingiber mioga	Zingiberaceae	Zingiber	Zingiber mioga	(Thunb.) Roscoe		Cultivated	Japan	Greenhouse	Germinability in vitro		1% agar, 14% sucrose, 100 ppm H3BO3	No		80	22		24	h	1	0.549451	500	Estimated	0-5		Monad	>100	0	2	Genus-level, Paldat (2000)	Adaniya & Higa, 1988	Adaniya, S., & Higa, T. (1988). Effects of Temperature and Relative Humidity on Pollen Germinability and Pollen Tube Growth in the Style of Zingiber mioga Roscoe. Journal of the Japanese Society for Horticultural Science, 57(1), 43-51. doi:10.2503/jjshs.57.43	https://click.endnote.com/viewer?doi=10.2503%2Fjjshs.57.43&token=WzQxMjIyNjksIjEwLjI1MDMvampzaHMuNTcuNDMiXQ.UiN4Qpo-NRM_KFnpna6OSbAC7UY
Zingiber mioga	Zingiberaceae	Zingiber	Zingiber mioga	(Thunb.) Roscoe		Cultivated	Japan	Greenhouse	Germinability in vitro		1% agar, 14% sucrose, 100 ppm H3BO3	No		100	22		24	h	1	15.7143	500	Estimated	0-5		Monad	>100	0	2	Genus-level, Paldat (2000)	Adaniya & Higa, 1988	Adaniya, S., & Higa, T. (1988). Effects of Temperature and Relative Humidity on Pollen Germinability and Pollen Tube Growth in the Style of Zingiber mioga Roscoe. Journal of the Japanese Society for Horticultural Science, 57(1), 43-51. doi:10.2503/jjshs.57.43	https://click.endnote.com/viewer?doi=10.2503%2Fjjshs.57.43&token=WzQxMjIyNjksIjEwLjI1MDMvampzaHMuNTcuNDMiXQ.UiN4Qpo-NRM_KFnpna6OSbAC7UY
Pistacia vera	Anacardiaceae	Pistacia	Pistacia vera	L.	"N2"	Cultivated	Iran	Field	Germinability in vitro	AK et al., 1995	1% agar, 15% sucrose, 0.03% Ca(NO3)2, 20 ppm H3BO3 (pH 7)	No	Stored in desiccator with CaCl2		-6		0	h	0	53	100	Read			Monad	26-50	>6	2	Genus-level, External	Afshari et al., 2008	Afshari, H., Talaei, A., Panahi, B., & Hokmabadi, H. (2008). Morphological and qualitative study of pistachio (Pistacia vera L.) pollen grains and effect of different temperatures on pomological traits. Australian Journal of Crop Science, 1(3), 108-114. Retrieved from <Go to ISI>://WOS:000268682400004	chrome-extension://efaidnbmnnnibpcajpcglclefindmkaj/https://www.doc-developpement-durable.org/file/Fabrications-Objets-Outils-Produits/Huiles-vegetales-noix/Fiches_plantes/pistachier%20-%20pistache/Morphological%20and%20qualitative%20study%20of%20pistacia%20vera%20pollen%20grains.pdf
Pistacia vera	Anacardiaceae	Pistacia	Pistacia vera	L.	"N16"	Cultivated	Iran	Field	Germinability in vitro	AK et al., 1995	1% agar, 15% sucrose, 0.03% Ca(NO3)2, 20 ppm H3BO3 (pH 7)	No	Stored in desiccator with CaCl2		-6		0	h	0	71	100	Read			Monad	26-50	>6	2	Genus-level, External	Afshari et al., 2008	Afshari, H., Talaei, A., Panahi, B., & Hokmabadi, H. (2008). Morphological and qualitative study of pistachio (Pistacia vera L.) pollen grains and effect of different temperatures on pomological traits. Australian Journal of Crop Science, 1(3), 108-114. Retrieved from <Go to ISI>://WOS:000268682400004	chrome-extension://efaidnbmnnnibpcajpcglclefindmkaj/https://www.doc-developpement-durable.org/file/Fabrications-Objets-Outils-Produits/Huiles-vegetales-noix/Fiches_plantes/pistachier%20-%20pistache/Morphological%20and%20qualitative%20study%20of%20pistacia%20vera%20pollen%20grains.pdf
Pistacia vera	Anacardiaceae	Pistacia	Pistacia vera	L.	"R27"	Cultivated	Iran	Field	Germinability in vitro	AK et al., 1995	1% agar, 15% sucrose, 0.03% Ca(NO3)2, 20 ppm H3BO3 (pH 7)	No	Stored in desiccator with CaCl2		-6		0	h	0	62	100	Read			Monad	26-50	>6	2	Genus-level, External	Afshari et al., 2008	Afshari, H., Talaei, A., Panahi, B., & Hokmabadi, H. (2008). Morphological and qualitative study of pistachio (Pistacia vera L.) pollen grains and effect of different temperatures on pomological traits. Australian Journal of Crop Science, 1(3), 108-114. Retrieved from <Go to ISI>://WOS:000268682400004	chrome-extension://efaidnbmnnnibpcajpcglclefindmkaj/https://www.doc-developpement-durable.org/file/Fabrications-Objets-Outils-Produits/Huiles-vegetales-noix/Fiches_plantes/pistachier%20-%20pistache/Morphological%20and%20qualitative%20study%20of%20pistacia%20vera%20pollen%20grains.pdf
Pistacia vera	Anacardiaceae	Pistacia	Pistacia vera	L.	"R28"	Cultivated	Iran	Field	Germinability in vitro	AK et al., 1995	1% agar, 15% sucrose, 0.03% Ca(NO3)2, 20 ppm H3BO3 (pH 7)	No	Stored in desiccator with CaCl2		-6		0	h	0	85	100	Read			Monad	26-50	>6	2	Genus-level, External	Afshari et al., 2008	Afshari, H., Talaei, A., Panahi, B., & Hokmabadi, H. (2008). Morphological and qualitative study of pistachio (Pistacia vera L.) pollen grains and effect of different temperatures on pomological traits. Australian Journal of Crop Science, 1(3), 108-114. Retrieved from <Go to ISI>://WOS:000268682400004	chrome-extension://efaidnbmnnnibpcajpcglclefindmkaj/https://www.doc-developpement-durable.org/file/Fabrications-Objets-Outils-Produits/Huiles-vegetales-noix/Fiches_plantes/pistachier%20-%20pistache/Morphological%20and%20qualitative%20study%20of%20pistacia%20vera%20pollen%20grains.pdf
Pistacia vera	Anacardiaceae	Pistacia	Pistacia vera	L.	"N2"	Cultivated	Iran	Field	Germinability in vitro	AK et al., 1995	1% agar, 15% sucrose, 0.03% Ca(NO3)2, 20 ppm H3BO3 (pH 7)	No	Stored in desiccator with CaCl2		-4		0	h	0	53	100	Read			Monad	26-50	>6	2	Genus-level, External	Afshari et al., 2008	Afshari, H., Talaei, A., Panahi, B., & Hokmabadi, H. (2008). Morphological and qualitative study of pistachio (Pistacia vera L.) pollen grains and effect of different temperatures on pomological traits. Australian Journal of Crop Science, 1(3), 108-114. Retrieved from <Go to ISI>://WOS:000268682400004	chrome-extension://efaidnbmnnnibpcajpcglclefindmkaj/https://www.doc-developpement-durable.org/file/Fabrications-Objets-Outils-Produits/Huiles-vegetales-noix/Fiches_plantes/pistachier%20-%20pistache/Morphological%20and%20qualitative%20study%20of%20pistacia%20vera%20pollen%20grains.pdf
Pistacia vera	Anacardiaceae	Pistacia	Pistacia vera	L.	"N16"	Cultivated	Iran	Field	Germinability in vitro	AK et al., 1995	1% agar, 15% sucrose, 0.03% Ca(NO3)2, 20 ppm H3BO3 (pH 7)	No	Stored in desiccator with CaCl2		-4		0	h	0	71	100	Read			Monad	26-50	>6	2	Genus-level, External	Afshari et al., 2008	Afshari, H., Talaei, A., Panahi, B., & Hokmabadi, H. (2008). Morphological and qualitative study of pistachio (Pistacia vera L.) pollen grains and effect of different temperatures on pomological traits. Australian Journal of Crop Science, 1(3), 108-114. Retrieved from <Go to ISI>://WOS:000268682400004	chrome-extension://efaidnbmnnnibpcajpcglclefindmkaj/https://www.doc-developpement-durable.org/file/Fabrications-Objets-Outils-Produits/Huiles-vegetales-noix/Fiches_plantes/pistachier%20-%20pistache/Morphological%20and%20qualitative%20study%20of%20pistacia%20vera%20pollen%20grains.pdf
Pistacia vera	Anacardiaceae	Pistacia	Pistacia vera	L.	"R27"	Cultivated	Iran	Field	Germinability in vitro	AK et al., 1995	1% agar, 15% sucrose, 0.03% Ca(NO3)2, 20 ppm H3BO3 (pH 7)	No	Stored in desiccator with CaCl2		-4		0	h	0	62	100	Read			Monad	26-50	>6	2	Genus-level, External	Afshari et al., 2008	Afshari, H., Talaei, A., Panahi, B., & Hokmabadi, H. (2008). Morphological and qualitative study of pistachio (Pistacia vera L.) pollen grains and effect of different temperatures on pomological traits. Australian Journal of Crop Science, 1(3), 108-114. Retrieved from <Go to ISI>://WOS:000268682400004	chrome-extension://efaidnbmnnnibpcajpcglclefindmkaj/https://www.doc-developpement-durable.org/file/Fabrications-Objets-Outils-Produits/Huiles-vegetales-noix/Fiches_plantes/pistachier%20-%20pistache/Morphological%20and%20qualitative%20study%20of%20pistacia%20vera%20pollen%20grains.pdf
Pistacia vera	Anacardiaceae	Pistacia	Pistacia vera	L.	"R28"	Cultivated	Iran	Field	Germinability in vitro	AK et al., 1995	1% agar, 15% sucrose, 0.03% Ca(NO3)2, 20 ppm H3BO3 (pH 7)	No	Stored in desiccator with CaCl2		-4		0	h	0	85	100	Read			Monad	26-50	>6	2	Genus-level, External	Afshari et al., 2008	Afshari, H., Talaei, A., Panahi, B., & Hokmabadi, H. (2008). Morphological and qualitative study of pistachio (Pistacia vera L.) pollen grains and effect of different temperatures on pomological traits. Australian Journal of Crop Science, 1(3), 108-114. Retrieved from <Go to ISI>://WOS:000268682400004	chrome-extension://efaidnbmnnnibpcajpcglclefindmkaj/https://www.doc-developpement-durable.org/file/Fabrications-Objets-Outils-Produits/Huiles-vegetales-noix/Fiches_plantes/pistachier%20-%20pistache/Morphological%20and%20qualitative%20study%20of%20pistacia%20vera%20pollen%20grains.pdf
Pistacia vera	Anacardiaceae	Pistacia	Pistacia vera	L.	"N2"	Cultivated	Iran	Field	Germinability in vitro	AK et al., 1995	1% agar, 15% sucrose, 0.03% Ca(NO3)2, 20 ppm H3BO3 (pH 7)	No	Stored in desiccator with CaCl2		-2		0	h	0	53	100	Read			Monad	26-50	>6	2	Genus-level, External	Afshari et al., 2008	Afshari, H., Talaei, A., Panahi, B., & Hokmabadi, H. (2008). Morphological and qualitative study of pistachio (Pistacia vera L.) pollen grains and effect of different temperatures on pomological traits. Australian Journal of Crop Science, 1(3), 108-114. Retrieved from <Go to ISI>://WOS:000268682400004	chrome-extension://efaidnbmnnnibpcajpcglclefindmkaj/https://www.doc-developpement-durable.org/file/Fabrications-Objets-Outils-Produits/Huiles-vegetales-noix/Fiches_plantes/pistachier%20-%20pistache/Morphological%20and%20qualitative%20study%20of%20pistacia%20vera%20pollen%20grains.pdf
Pistacia vera	Anacardiaceae	Pistacia	Pistacia vera	L.	"N16"	Cultivated	Iran	Field	Germinability in vitro	AK et al., 1995	1% agar, 15% sucrose, 0.03% Ca(NO3)2, 20 ppm H3BO3 (pH 7)	No	Stored in desiccator with CaCl2		-2		0	h	0	71	100	Read			Monad	26-50	>6	2	Genus-level, External	Afshari et al., 2008	Afshari, H., Talaei, A., Panahi, B., & Hokmabadi, H. (2008). Morphological and qualitative study of pistachio (Pistacia vera L.) pollen grains and effect of different temperatures on pomological traits. Australian Journal of Crop Science, 1(3), 108-114. Retrieved from <Go to ISI>://WOS:000268682400004	chrome-extension://efaidnbmnnnibpcajpcglclefindmkaj/https://www.doc-developpement-durable.org/file/Fabrications-Objets-Outils-Produits/Huiles-vegetales-noix/Fiches_plantes/pistachier%20-%20pistache/Morphological%20and%20qualitative%20study%20of%20pistacia%20vera%20pollen%20grains.pdf
Pistacia vera	Anacardiaceae	Pistacia	Pistacia vera	L.	"R27"	Cultivated	Iran	Field	Germinability in vitro	AK et al., 1995	1% agar, 15% sucrose, 0.03% Ca(NO3)2, 20 ppm H3BO3 (pH 7)	No	Stored in desiccator with CaCl2		-2		0	h	0	62	100	Read			Monad	26-50	>6	2	Genus-level, External	Afshari et al., 2008	Afshari, H., Talaei, A., Panahi, B., & Hokmabadi, H. (2008). Morphological and qualitative study of pistachio (Pistacia vera L.) pollen grains and effect of different temperatures on pomological traits. Australian Journal of Crop Science, 1(3), 108-114. Retrieved from <Go to ISI>://WOS:000268682400004	chrome-extension://efaidnbmnnnibpcajpcglclefindmkaj/https://www.doc-developpement-durable.org/file/Fabrications-Objets-Outils-Produits/Huiles-vegetales-noix/Fiches_plantes/pistachier%20-%20pistache/Morphological%20and%20qualitative%20study%20of%20pistacia%20vera%20pollen%20grains.pdf
Pistacia vera	Anacardiaceae	Pistacia	Pistacia vera	L.	"R28"	Cultivated	Iran	Field	Germinability in vitro	AK et al., 1995	1% agar, 15% sucrose, 0.03% Ca(NO3)2, 20 ppm H3BO3 (pH 7)	No	Stored in desiccator with CaCl2		-2		0	h	0	85	100	Read			Monad	26-50	>6	2	Genus-level, External	Afshari et al., 2008	Afshari, H., Talaei, A., Panahi, B., & Hokmabadi, H. (2008). Morphological and qualitative study of pistachio (Pistacia vera L.) pollen grains and effect of different temperatures on pomological traits. Australian Journal of Crop Science, 1(3), 108-114. Retrieved from <Go to ISI>://WOS:000268682400004	chrome-extension://efaidnbmnnnibpcajpcglclefindmkaj/https://www.doc-developpement-durable.org/file/Fabrications-Objets-Outils-Produits/Huiles-vegetales-noix/Fiches_plantes/pistachier%20-%20pistache/Morphological%20and%20qualitative%20study%20of%20pistacia%20vera%20pollen%20grains.pdf
Pistacia vera	Anacardiaceae	Pistacia	Pistacia vera	L.	"N2"	Cultivated	Iran	Field	Germinability in vitro	AK et al., 1995	1% agar, 15% sucrose, 0.03% Ca(NO3)2, 20 ppm H3BO3 (pH 7)	No	Stored in desiccator with CaCl2		0		0	h	0	53	100	Read			Monad	26-50	>6	2	Genus-level, External	Afshari et al., 2008	Afshari, H., Talaei, A., Panahi, B., & Hokmabadi, H. (2008). Morphological and qualitative study of pistachio (Pistacia vera L.) pollen grains and effect of different temperatures on pomological traits. Australian Journal of Crop Science, 1(3), 108-114. Retrieved from <Go to ISI>://WOS:000268682400004	chrome-extension://efaidnbmnnnibpcajpcglclefindmkaj/https://www.doc-developpement-durable.org/file/Fabrications-Objets-Outils-Produits/Huiles-vegetales-noix/Fiches_plantes/pistachier%20-%20pistache/Morphological%20and%20qualitative%20study%20of%20pistacia%20vera%20pollen%20grains.pdf
Pistacia vera	Anacardiaceae	Pistacia	Pistacia vera	L.	"N16"	Cultivated	Iran	Field	Germinability in vitro	AK et al., 1995	1% agar, 15% sucrose, 0.03% Ca(NO3)2, 20 ppm H3BO3 (pH 7)	No	Stored in desiccator with CaCl2		0		0	h	0	71	100	Read			Monad	26-50	>6	2	Genus-level, External	Afshari et al., 2008	Afshari, H., Talaei, A., Panahi, B., & Hokmabadi, H. (2008). Morphological and qualitative study of pistachio (Pistacia vera L.) pollen grains and effect of different temperatures on pomological traits. Australian Journal of Crop Science, 1(3), 108-114. Retrieved from <Go to ISI>://WOS:000268682400004	chrome-extension://efaidnbmnnnibpcajpcglclefindmkaj/https://www.doc-developpement-durable.org/file/Fabrications-Objets-Outils-Produits/Huiles-vegetales-noix/Fiches_plantes/pistachier%20-%20pistache/Morphological%20and%20qualitative%20study%20of%20pistacia%20vera%20pollen%20grains.pdf
Pistacia vera	Anacardiaceae	Pistacia	Pistacia vera	L.	"R27"	Cultivated	Iran	Field	Germinability in vitro	AK et al., 1995	1% agar, 15% sucrose, 0.03% Ca(NO3)2, 20 ppm H3BO3 (pH 7)	No	Stored in desiccator with CaCl2		0		0	h	0	62	100	Read			Monad	26-50	>6	2	Genus-level, External	Afshari et al., 2008	Afshari, H., Talaei, A., Panahi, B., & Hokmabadi, H. (2008). Morphological and qualitative study of pistachio (Pistacia vera L.) pollen grains and effect of different temperatures on pomological traits. Australian Journal of Crop Science, 1(3), 108-114. Retrieved from <Go to ISI>://WOS:000268682400004	chrome-extension://efaidnbmnnnibpcajpcglclefindmkaj/https://www.doc-developpement-durable.org/file/Fabrications-Objets-Outils-Produits/Huiles-vegetales-noix/Fiches_plantes/pistachier%20-%20pistache/Morphological%20and%20qualitative%20study%20of%20pistacia%20vera%20pollen%20grains.pdf
Pistacia vera	Anacardiaceae	Pistacia	Pistacia vera	L.	"R28"	Cultivated	Iran	Field	Germinability in vitro	AK et al., 1995	1% agar, 15% sucrose, 0.03% Ca(NO3)2, 20 ppm H3BO3 (pH 7)	No	Stored in desiccator with CaCl2		0		0	h	0	85	100	Read			Monad	26-50	>6	2	Genus-level, External	Afshari et al., 2008	Afshari, H., Talaei, A., Panahi, B., & Hokmabadi, H. (2008). Morphological and qualitative study of pistachio (Pistacia vera L.) pollen grains and effect of different temperatures on pomological traits. Australian Journal of Crop Science, 1(3), 108-114. Retrieved from <Go to ISI>://WOS:000268682400004	chrome-extension://efaidnbmnnnibpcajpcglclefindmkaj/https://www.doc-developpement-durable.org/file/Fabrications-Objets-Outils-Produits/Huiles-vegetales-noix/Fiches_plantes/pistachier%20-%20pistache/Morphological%20and%20qualitative%20study%20of%20pistacia%20vera%20pollen%20grains.pdf
Pistacia vera	Anacardiaceae	Pistacia	Pistacia vera	L.	"N2"	Cultivated	Iran	Field	Germinability in vitro	AK et al., 1995	1% agar, 15% sucrose, 0.03% Ca(NO3)2, 20 ppm H3BO3 (pH 7)	No	Stored in desiccator with CaCl2		24		0	h	0	53	100	Read			Monad	26-50	>6	2	Genus-level, External	Afshari et al., 2008	Afshari, H., Talaei, A., Panahi, B., & Hokmabadi, H. (2008). Morphological and qualitative study of pistachio (Pistacia vera L.) pollen grains and effect of different temperatures on pomological traits. Australian Journal of Crop Science, 1(3), 108-114. Retrieved from <Go to ISI>://WOS:000268682400004	chrome-extension://efaidnbmnnnibpcajpcglclefindmkaj/https://www.doc-developpement-durable.org/file/Fabrications-Objets-Outils-Produits/Huiles-vegetales-noix/Fiches_plantes/pistachier%20-%20pistache/Morphological%20and%20qualitative%20study%20of%20pistacia%20vera%20pollen%20grains.pdf
Pistacia vera	Anacardiaceae	Pistacia	Pistacia vera	L.	"N16"	Cultivated	Iran	Field	Germinability in vitro	AK et al., 1995	1% agar, 15% sucrose, 0.03% Ca(NO3)2, 20 ppm H3BO3 (pH 7)	No	Stored in desiccator with CaCl2		24		0	h	0	71	100	Read			Monad	26-50	>6	2	Genus-level, External	Afshari et al., 2008	Afshari, H., Talaei, A., Panahi, B., & Hokmabadi, H. (2008). Morphological and qualitative study of pistachio (Pistacia vera L.) pollen grains and effect of different temperatures on pomological traits. Australian Journal of Crop Science, 1(3), 108-114. Retrieved from <Go to ISI>://WOS:000268682400004	chrome-extension://efaidnbmnnnibpcajpcglclefindmkaj/https://www.doc-developpement-durable.org/file/Fabrications-Objets-Outils-Produits/Huiles-vegetales-noix/Fiches_plantes/pistachier%20-%20pistache/Morphological%20and%20qualitative%20study%20of%20pistacia%20vera%20pollen%20grains.pdf
Pistacia vera	Anacardiaceae	Pistacia	Pistacia vera	L.	"R27"	Cultivated	Iran	Field	Germinability in vitro	AK et al., 1995	1% agar, 15% sucrose, 0.03% Ca(NO3)2, 20 ppm H3BO3 (pH 7)	No	Stored in desiccator with CaCl2		24		0	h	0	62	100	Read			Monad	26-50	>6	2	Genus-level, External	Afshari et al., 2008	Afshari, H., Talaei, A., Panahi, B., & Hokmabadi, H. (2008). Morphological and qualitative study of pistachio (Pistacia vera L.) pollen grains and effect of different temperatures on pomological traits. Australian Journal of Crop Science, 1(3), 108-114. Retrieved from <Go to ISI>://WOS:000268682400004	chrome-extension://efaidnbmnnnibpcajpcglclefindmkaj/https://www.doc-developpement-durable.org/file/Fabrications-Objets-Outils-Produits/Huiles-vegetales-noix/Fiches_plantes/pistachier%20-%20pistache/Morphological%20and%20qualitative%20study%20of%20pistacia%20vera%20pollen%20grains.pdf
Pistacia vera	Anacardiaceae	Pistacia	Pistacia vera	L.	"R28"	Cultivated	Iran	Field	Germinability in vitro	AK et al., 1995	1% agar, 15% sucrose, 0.03% Ca(NO3)2, 20 ppm H3BO3 (pH 7)	No	Stored in desiccator with CaCl2		24		0	h	0	85	100	Read			Monad	26-50	>6	2	Genus-level, External	Afshari et al., 2008	Afshari, H., Talaei, A., Panahi, B., & Hokmabadi, H. (2008). Morphological and qualitative study of pistachio (Pistacia vera L.) pollen grains and effect of different temperatures on pomological traits. Australian Journal of Crop Science, 1(3), 108-114. Retrieved from <Go to ISI>://WOS:000268682400004	chrome-extension://efaidnbmnnnibpcajpcglclefindmkaj/https://www.doc-developpement-durable.org/file/Fabrications-Objets-Outils-Produits/Huiles-vegetales-noix/Fiches_plantes/pistachier%20-%20pistache/Morphological%20and%20qualitative%20study%20of%20pistacia%20vera%20pollen%20grains.pdf
Pistacia vera	Anacardiaceae	Pistacia	Pistacia vera	L.	"N2"	Cultivated	Iran	Field	Germinability in vitro	AK et al., 1995	1% agar, 15% sucrose, 0.03% Ca(NO3)2, 20 ppm H3BO3 (pH 7)	No	Stored in desiccator with CaCl2		-4		2	h	0.0833333	40	100	Read			Monad	26-50	>6	2	Genus-level, External	Afshari et al., 2008	Afshari, H., Talaei, A., Panahi, B., & Hokmabadi, H. (2008). Morphological and qualitative study of pistachio (Pistacia vera L.) pollen grains and effect of different temperatures on pomological traits. Australian Journal of Crop Science, 1(3), 108-114. Retrieved from <Go to ISI>://WOS:000268682400004	chrome-extension://efaidnbmnnnibpcajpcglclefindmkaj/https://www.doc-developpement-durable.org/file/Fabrications-Objets-Outils-Produits/Huiles-vegetales-noix/Fiches_plantes/pistachier%20-%20pistache/Morphological%20and%20qualitative%20study%20of%20pistacia%20vera%20pollen%20grains.pdf
Pistacia vera	Anacardiaceae	Pistacia	Pistacia vera	L.	"N16"	Cultivated	Iran	Field	Germinability in vitro	AK et al., 1995	1% agar, 15% sucrose, 0.03% Ca(NO3)2, 20 ppm H3BO3 (pH 7)	No	Stored in desiccator with CaCl2		-4		2	h	0.0833333	60	100	Read			Monad	26-50	>6	2	Genus-level, External	Afshari et al., 2008	Afshari, H., Talaei, A., Panahi, B., & Hokmabadi, H. (2008). Morphological and qualitative study of pistachio (Pistacia vera L.) pollen grains and effect of different temperatures on pomological traits. Australian Journal of Crop Science, 1(3), 108-114. Retrieved from <Go to ISI>://WOS:000268682400004	chrome-extension://efaidnbmnnnibpcajpcglclefindmkaj/https://www.doc-developpement-durable.org/file/Fabrications-Objets-Outils-Produits/Huiles-vegetales-noix/Fiches_plantes/pistachier%20-%20pistache/Morphological%20and%20qualitative%20study%20of%20pistacia%20vera%20pollen%20grains.pdf
Pistacia vera	Anacardiaceae	Pistacia	Pistacia vera	L.	"R27"	Cultivated	Iran	Field	Germinability in vitro	AK et al., 1995	1% agar, 15% sucrose, 0.03% Ca(NO3)2, 20 ppm H3BO3 (pH 7)	No	Stored in desiccator with CaCl2		-4		2	h	0.0833333	59	100	Read			Monad	26-50	>6	2	Genus-level, External	Afshari et al., 2008	Afshari, H., Talaei, A., Panahi, B., & Hokmabadi, H. (2008). Morphological and qualitative study of pistachio (Pistacia vera L.) pollen grains and effect of different temperatures on pomological traits. Australian Journal of Crop Science, 1(3), 108-114. Retrieved from <Go to ISI>://WOS:000268682400004	chrome-extension://efaidnbmnnnibpcajpcglclefindmkaj/https://www.doc-developpement-durable.org/file/Fabrications-Objets-Outils-Produits/Huiles-vegetales-noix/Fiches_plantes/pistachier%20-%20pistache/Morphological%20and%20qualitative%20study%20of%20pistacia%20vera%20pollen%20grains.pdf
Pistacia vera	Anacardiaceae	Pistacia	Pistacia vera	L.	"R28"	Cultivated	Iran	Field	Germinability in vitro	AK et al., 1995	1% agar, 15% sucrose, 0.03% Ca(NO3)2, 20 ppm H3BO3 (pH 7)	No	Stored in desiccator with CaCl2		-4		2	h	0.0833333	59	100	Read			Monad	26-50	>6	2	Genus-level, External	Afshari et al., 2008	Afshari, H., Talaei, A., Panahi, B., & Hokmabadi, H. (2008). Morphological and qualitative study of pistachio (Pistacia vera L.) pollen grains and effect of different temperatures on pomological traits. Australian Journal of Crop Science, 1(3), 108-114. Retrieved from <Go to ISI>://WOS:000268682400004	chrome-extension://efaidnbmnnnibpcajpcglclefindmkaj/https://www.doc-developpement-durable.org/file/Fabrications-Objets-Outils-Produits/Huiles-vegetales-noix/Fiches_plantes/pistachier%20-%20pistache/Morphological%20and%20qualitative%20study%20of%20pistacia%20vera%20pollen%20grains.pdf
Pistacia vera	Anacardiaceae	Pistacia	Pistacia vera	L.	"N2"	Cultivated	Iran	Field	Germinability in vitro	AK et al., 1995	1% agar, 15% sucrose, 0.03% Ca(NO3)2, 20 ppm H3BO3 (pH 7)	No	Stored in desiccator with CaCl2		-2		2	h	0.0833333	46	100	Read			Monad	26-50	>6	2	Genus-level, External	Afshari et al., 2008	Afshari, H., Talaei, A., Panahi, B., & Hokmabadi, H. (2008). Morphological and qualitative study of pistachio (Pistacia vera L.) pollen grains and effect of different temperatures on pomological traits. Australian Journal of Crop Science, 1(3), 108-114. Retrieved from <Go to ISI>://WOS:000268682400004	chrome-extension://efaidnbmnnnibpcajpcglclefindmkaj/https://www.doc-developpement-durable.org/file/Fabrications-Objets-Outils-Produits/Huiles-vegetales-noix/Fiches_plantes/pistachier%20-%20pistache/Morphological%20and%20qualitative%20study%20of%20pistacia%20vera%20pollen%20grains.pdf
Pistacia vera	Anacardiaceae	Pistacia	Pistacia vera	L.	"N16"	Cultivated	Iran	Field	Germinability in vitro	AK et al., 1995	1% agar, 15% sucrose, 0.03% Ca(NO3)2, 20 ppm H3BO3 (pH 7)	No	Stored in desiccator with CaCl2		-2		2	h	0.0833333	63	100	Read			Monad	26-50	>6	2	Genus-level, External	Afshari et al., 2008	Afshari, H., Talaei, A., Panahi, B., & Hokmabadi, H. (2008). Morphological and qualitative study of pistachio (Pistacia vera L.) pollen grains and effect of different temperatures on pomological traits. Australian Journal of Crop Science, 1(3), 108-114. Retrieved from <Go to ISI>://WOS:000268682400004	chrome-extension://efaidnbmnnnibpcajpcglclefindmkaj/https://www.doc-developpement-durable.org/file/Fabrications-Objets-Outils-Produits/Huiles-vegetales-noix/Fiches_plantes/pistachier%20-%20pistache/Morphological%20and%20qualitative%20study%20of%20pistacia%20vera%20pollen%20grains.pdf
Pistacia vera	Anacardiaceae	Pistacia	Pistacia vera	L.	"R27"	Cultivated	Iran	Field	Germinability in vitro	AK et al., 1995	1% agar, 15% sucrose, 0.03% Ca(NO3)2, 20 ppm H3BO3 (pH 7)	No	Stored in desiccator with CaCl2		-2		2	h	0.0833333	62	100	Read			Monad	26-50	>6	2	Genus-level, External	Afshari et al., 2008	Afshari, H., Talaei, A., Panahi, B., & Hokmabadi, H. (2008). Morphological and qualitative study of pistachio (Pistacia vera L.) pollen grains and effect of different temperatures on pomological traits. Australian Journal of Crop Science, 1(3), 108-114. Retrieved from <Go to ISI>://WOS:000268682400004	chrome-extension://efaidnbmnnnibpcajpcglclefindmkaj/https://www.doc-developpement-durable.org/file/Fabrications-Objets-Outils-Produits/Huiles-vegetales-noix/Fiches_plantes/pistachier%20-%20pistache/Morphological%20and%20qualitative%20study%20of%20pistacia%20vera%20pollen%20grains.pdf
Pistacia vera	Anacardiaceae	Pistacia	Pistacia vera	L.	"R28"	Cultivated	Iran	Field	Germinability in vitro	AK et al., 1995	1% agar, 15% sucrose, 0.03% Ca(NO3)2, 20 ppm H3BO3 (pH 7)	No	Stored in desiccator with CaCl2		-2		2	h	0.0833333	81	100	Read			Monad	26-50	>6	2	Genus-level, External	Afshari et al., 2008	Afshari, H., Talaei, A., Panahi, B., & Hokmabadi, H. (2008). Morphological and qualitative study of pistachio (Pistacia vera L.) pollen grains and effect of different temperatures on pomological traits. Australian Journal of Crop Science, 1(3), 108-114. Retrieved from <Go to ISI>://WOS:000268682400004	chrome-extension://efaidnbmnnnibpcajpcglclefindmkaj/https://www.doc-developpement-durable.org/file/Fabrications-Objets-Outils-Produits/Huiles-vegetales-noix/Fiches_plantes/pistachier%20-%20pistache/Morphological%20and%20qualitative%20study%20of%20pistacia%20vera%20pollen%20grains.pdf
Pistacia vera	Anacardiaceae	Pistacia	Pistacia vera	L.	"N2"	Cultivated	Iran	Field	Germinability in vitro	AK et al., 1995	1% agar, 15% sucrose, 0.03% Ca(NO3)2, 20 ppm H3BO3 (pH 7)	No	Stored in desiccator with CaCl2		0		2	h	0.0833333	45	100	Read			Monad	26-50	>6	2	Genus-level, External	Afshari et al., 2008	Afshari, H., Talaei, A., Panahi, B., & Hokmabadi, H. (2008). Morphological and qualitative study of pistachio (Pistacia vera L.) pollen grains and effect of different temperatures on pomological traits. Australian Journal of Crop Science, 1(3), 108-114. Retrieved from <Go to ISI>://WOS:000268682400004	chrome-extension://efaidnbmnnnibpcajpcglclefindmkaj/https://www.doc-developpement-durable.org/file/Fabrications-Objets-Outils-Produits/Huiles-vegetales-noix/Fiches_plantes/pistachier%20-%20pistache/Morphological%20and%20qualitative%20study%20of%20pistacia%20vera%20pollen%20grains.pdf
Pistacia vera	Anacardiaceae	Pistacia	Pistacia vera	L.	"N16"	Cultivated	Iran	Field	Germinability in vitro	AK et al., 1995	1% agar, 15% sucrose, 0.03% Ca(NO3)2, 20 ppm H3BO3 (pH 7)	No	Stored in desiccator with CaCl2		0		2	h	0.0833333	70	100	Read			Monad	26-50	>6	2	Genus-level, External	Afshari et al., 2008	Afshari, H., Talaei, A., Panahi, B., & Hokmabadi, H. (2008). Morphological and qualitative study of pistachio (Pistacia vera L.) pollen grains and effect of different temperatures on pomological traits. Australian Journal of Crop Science, 1(3), 108-114. Retrieved from <Go to ISI>://WOS:000268682400004	chrome-extension://efaidnbmnnnibpcajpcglclefindmkaj/https://www.doc-developpement-durable.org/file/Fabrications-Objets-Outils-Produits/Huiles-vegetales-noix/Fiches_plantes/pistachier%20-%20pistache/Morphological%20and%20qualitative%20study%20of%20pistacia%20vera%20pollen%20grains.pdf
Pistacia vera	Anacardiaceae	Pistacia	Pistacia vera	L.	"R27"	Cultivated	Iran	Field	Germinability in vitro	AK et al., 1995	1% agar, 15% sucrose, 0.03% Ca(NO3)2, 20 ppm H3BO3 (pH 7)	No	Stored in desiccator with CaCl2		0		2	h	0.0833333	60	100	Read			Monad	26-50	>6	2	Genus-level, External	Afshari et al., 2008	Afshari, H., Talaei, A., Panahi, B., & Hokmabadi, H. (2008). Morphological and qualitative study of pistachio (Pistacia vera L.) pollen grains and effect of different temperatures on pomological traits. Australian Journal of Crop Science, 1(3), 108-114. Retrieved from <Go to ISI>://WOS:000268682400004	chrome-extension://efaidnbmnnnibpcajpcglclefindmkaj/https://www.doc-developpement-durable.org/file/Fabrications-Objets-Outils-Produits/Huiles-vegetales-noix/Fiches_plantes/pistachier%20-%20pistache/Morphological%20and%20qualitative%20study%20of%20pistacia%20vera%20pollen%20grains.pdf
Pistacia vera	Anacardiaceae	Pistacia	Pistacia vera	L.	"R28"	Cultivated	Iran	Field	Germinability in vitro	AK et al., 1995	1% agar, 15% sucrose, 0.03% Ca(NO3)2, 20 ppm H3BO3 (pH 7)	No	Stored in desiccator with CaCl2		0		2	h	0.0833333	81	100	Read			Monad	26-50	>6	2	Genus-level, External	Afshari et al., 2008	Afshari, H., Talaei, A., Panahi, B., & Hokmabadi, H. (2008). Morphological and qualitative study of pistachio (Pistacia vera L.) pollen grains and effect of different temperatures on pomological traits. Australian Journal of Crop Science, 1(3), 108-114. Retrieved from <Go to ISI>://WOS:000268682400004	chrome-extension://efaidnbmnnnibpcajpcglclefindmkaj/https://www.doc-developpement-durable.org/file/Fabrications-Objets-Outils-Produits/Huiles-vegetales-noix/Fiches_plantes/pistachier%20-%20pistache/Morphological%20and%20qualitative%20study%20of%20pistacia%20vera%20pollen%20grains.pdf
Pistacia vera	Anacardiaceae	Pistacia	Pistacia vera	L.	"N2"	Cultivated	Iran	Field	Germinability in vitro	AK et al., 1995	1% agar, 15% sucrose, 0.03% Ca(NO3)2, 20 ppm H3BO3 (pH 7)	No	Stored in desiccator with CaCl2		-4		4	h	0.166667	37	100	Read			Monad	26-50	>6	2	Genus-level, External	Afshari et al., 2008	Afshari, H., Talaei, A., Panahi, B., & Hokmabadi, H. (2008). Morphological and qualitative study of pistachio (Pistacia vera L.) pollen grains and effect of different temperatures on pomological traits. Australian Journal of Crop Science, 1(3), 108-114. Retrieved from <Go to ISI>://WOS:000268682400004	chrome-extension://efaidnbmnnnibpcajpcglclefindmkaj/https://www.doc-developpement-durable.org/file/Fabrications-Objets-Outils-Produits/Huiles-vegetales-noix/Fiches_plantes/pistachier%20-%20pistache/Morphological%20and%20qualitative%20study%20of%20pistacia%20vera%20pollen%20grains.pdf
Pistacia vera	Anacardiaceae	Pistacia	Pistacia vera	L.	"N16"	Cultivated	Iran	Field	Germinability in vitro	AK et al., 1995	1% agar, 15% sucrose, 0.03% Ca(NO3)2, 20 ppm H3BO3 (pH 7)	No	Stored in desiccator with CaCl2		-4		4	h	0.166667	39	100	Read			Monad	26-50	>6	2	Genus-level, External	Afshari et al., 2008	Afshari, H., Talaei, A., Panahi, B., & Hokmabadi, H. (2008). Morphological and qualitative study of pistachio (Pistacia vera L.) pollen grains and effect of different temperatures on pomological traits. Australian Journal of Crop Science, 1(3), 108-114. Retrieved from <Go to ISI>://WOS:000268682400004	chrome-extension://efaidnbmnnnibpcajpcglclefindmkaj/https://www.doc-developpement-durable.org/file/Fabrications-Objets-Outils-Produits/Huiles-vegetales-noix/Fiches_plantes/pistachier%20-%20pistache/Morphological%20and%20qualitative%20study%20of%20pistacia%20vera%20pollen%20grains.pdf
Pistacia vera	Anacardiaceae	Pistacia	Pistacia vera	L.	"R27"	Cultivated	Iran	Field	Germinability in vitro	AK et al., 1995	1% agar, 15% sucrose, 0.03% Ca(NO3)2, 20 ppm H3BO3 (pH 7)	No	Stored in desiccator with CaCl2		-4		4	h	0.166667	39	100	Read			Monad	26-50	>6	2	Genus-level, External	Afshari et al., 2008	Afshari, H., Talaei, A., Panahi, B., & Hokmabadi, H. (2008). Morphological and qualitative study of pistachio (Pistacia vera L.) pollen grains and effect of different temperatures on pomological traits. Australian Journal of Crop Science, 1(3), 108-114. Retrieved from <Go to ISI>://WOS:000268682400004	chrome-extension://efaidnbmnnnibpcajpcglclefindmkaj/https://www.doc-developpement-durable.org/file/Fabrications-Objets-Outils-Produits/Huiles-vegetales-noix/Fiches_plantes/pistachier%20-%20pistache/Morphological%20and%20qualitative%20study%20of%20pistacia%20vera%20pollen%20grains.pdf
Pistacia vera	Anacardiaceae	Pistacia	Pistacia vera	L.	"R28"	Cultivated	Iran	Field	Germinability in vitro	AK et al., 1995	1% agar, 15% sucrose, 0.03% Ca(NO3)2, 20 ppm H3BO3 (pH 7)	No	Stored in desiccator with CaCl2		-4		4	h	0.166667	50	100	Read			Monad	26-50	>6	2	Genus-level, External	Afshari et al., 2008	Afshari, H., Talaei, A., Panahi, B., & Hokmabadi, H. (2008). Morphological and qualitative study of pistachio (Pistacia vera L.) pollen grains and effect of different temperatures on pomological traits. Australian Journal of Crop Science, 1(3), 108-114. Retrieved from <Go to ISI>://WOS:000268682400004	chrome-extension://efaidnbmnnnibpcajpcglclefindmkaj/https://www.doc-developpement-durable.org/file/Fabrications-Objets-Outils-Produits/Huiles-vegetales-noix/Fiches_plantes/pistachier%20-%20pistache/Morphological%20and%20qualitative%20study%20of%20pistacia%20vera%20pollen%20grains.pdf
Pistacia vera	Anacardiaceae	Pistacia	Pistacia vera	L.	"N2"	Cultivated	Iran	Field	Germinability in vitro	AK et al., 1995	1% agar, 15% sucrose, 0.03% Ca(NO3)2, 20 ppm H3BO3 (pH 7)	No	Stored in desiccator with CaCl2		-2		4	h	0.166667	35	100	Read			Monad	26-50	>6	2	Genus-level, External	Afshari et al., 2008	Afshari, H., Talaei, A., Panahi, B., & Hokmabadi, H. (2008). Morphological and qualitative study of pistachio (Pistacia vera L.) pollen grains and effect of different temperatures on pomological traits. Australian Journal of Crop Science, 1(3), 108-114. Retrieved from <Go to ISI>://WOS:000268682400004	chrome-extension://efaidnbmnnnibpcajpcglclefindmkaj/https://www.doc-developpement-durable.org/file/Fabrications-Objets-Outils-Produits/Huiles-vegetales-noix/Fiches_plantes/pistachier%20-%20pistache/Morphological%20and%20qualitative%20study%20of%20pistacia%20vera%20pollen%20grains.pdf
Pistacia vera	Anacardiaceae	Pistacia	Pistacia vera	L.	"N16"	Cultivated	Iran	Field	Germinability in vitro	AK et al., 1995	1% agar, 15% sucrose, 0.03% Ca(NO3)2, 20 ppm H3BO3 (pH 7)	No	Stored in desiccator with CaCl2		-2		4	h	0.166667	50	100	Read			Monad	26-50	>6	2	Genus-level, External	Afshari et al., 2008	Afshari, H., Talaei, A., Panahi, B., & Hokmabadi, H. (2008). Morphological and qualitative study of pistachio (Pistacia vera L.) pollen grains and effect of different temperatures on pomological traits. Australian Journal of Crop Science, 1(3), 108-114. Retrieved from <Go to ISI>://WOS:000268682400004	chrome-extension://efaidnbmnnnibpcajpcglclefindmkaj/https://www.doc-developpement-durable.org/file/Fabrications-Objets-Outils-Produits/Huiles-vegetales-noix/Fiches_plantes/pistachier%20-%20pistache/Morphological%20and%20qualitative%20study%20of%20pistacia%20vera%20pollen%20grains.pdf
Pistacia vera	Anacardiaceae	Pistacia	Pistacia vera	L.	"R27"	Cultivated	Iran	Field	Germinability in vitro	AK et al., 1995	1% agar, 15% sucrose, 0.03% Ca(NO3)2, 20 ppm H3BO3 (pH 7)	No	Stored in desiccator with CaCl2		-2		4	h	0.166667	44	100	Read			Monad	26-50	>6	2	Genus-level, External	Afshari et al., 2008	Afshari, H., Talaei, A., Panahi, B., & Hokmabadi, H. (2008). Morphological and qualitative study of pistachio (Pistacia vera L.) pollen grains and effect of different temperatures on pomological traits. Australian Journal of Crop Science, 1(3), 108-114. Retrieved from <Go to ISI>://WOS:000268682400004	chrome-extension://efaidnbmnnnibpcajpcglclefindmkaj/https://www.doc-developpement-durable.org/file/Fabrications-Objets-Outils-Produits/Huiles-vegetales-noix/Fiches_plantes/pistachier%20-%20pistache/Morphological%20and%20qualitative%20study%20of%20pistacia%20vera%20pollen%20grains.pdf
Pistacia vera	Anacardiaceae	Pistacia	Pistacia vera	L.	"R28"	Cultivated	Iran	Field	Germinability in vitro	AK et al., 1995	1% agar, 15% sucrose, 0.03% Ca(NO3)2, 20 ppm H3BO3 (pH 7)	No	Stored in desiccator with CaCl2		-2		4	h	0.166667	65	100	Read			Monad	26-50	>6	2	Genus-level, External	Afshari et al., 2008	Afshari, H., Talaei, A., Panahi, B., & Hokmabadi, H. (2008). Morphological and qualitative study of pistachio (Pistacia vera L.) pollen grains and effect of different temperatures on pomological traits. Australian Journal of Crop Science, 1(3), 108-114. Retrieved from <Go to ISI>://WOS:000268682400004	chrome-extension://efaidnbmnnnibpcajpcglclefindmkaj/https://www.doc-developpement-durable.org/file/Fabrications-Objets-Outils-Produits/Huiles-vegetales-noix/Fiches_plantes/pistachier%20-%20pistache/Morphological%20and%20qualitative%20study%20of%20pistacia%20vera%20pollen%20grains.pdf
Pistacia vera	Anacardiaceae	Pistacia	Pistacia vera	L.	"N2"	Cultivated	Iran	Field	Germinability in vitro	AK et al., 1995	1% agar, 15% sucrose, 0.03% Ca(NO3)2, 20 ppm H3BO3 (pH 7)	No	Stored in desiccator with CaCl2		0		4	h	0.166667	61	100	Read			Monad	26-50	>6	2	Genus-level, External	Afshari et al., 2008	Afshari, H., Talaei, A., Panahi, B., & Hokmabadi, H. (2008). Morphological and qualitative study of pistachio (Pistacia vera L.) pollen grains and effect of different temperatures on pomological traits. Australian Journal of Crop Science, 1(3), 108-114. Retrieved from <Go to ISI>://WOS:000268682400004	chrome-extension://efaidnbmnnnibpcajpcglclefindmkaj/https://www.doc-developpement-durable.org/file/Fabrications-Objets-Outils-Produits/Huiles-vegetales-noix/Fiches_plantes/pistachier%20-%20pistache/Morphological%20and%20qualitative%20study%20of%20pistacia%20vera%20pollen%20grains.pdf
Pistacia vera	Anacardiaceae	Pistacia	Pistacia vera	L.	"N16"	Cultivated	Iran	Field	Germinability in vitro	AK et al., 1995	1% agar, 15% sucrose, 0.03% Ca(NO3)2, 20 ppm H3BO3 (pH 7)	No	Stored in desiccator with CaCl2		0		4	h	0.166667	72	100	Read			Monad	26-50	>6	2	Genus-level, External	Afshari et al., 2008	Afshari, H., Talaei, A., Panahi, B., & Hokmabadi, H. (2008). Morphological and qualitative study of pistachio (Pistacia vera L.) pollen grains and effect of different temperatures on pomological traits. Australian Journal of Crop Science, 1(3), 108-114. Retrieved from <Go to ISI>://WOS:000268682400004	chrome-extension://efaidnbmnnnibpcajpcglclefindmkaj/https://www.doc-developpement-durable.org/file/Fabrications-Objets-Outils-Produits/Huiles-vegetales-noix/Fiches_plantes/pistachier%20-%20pistache/Morphological%20and%20qualitative%20study%20of%20pistacia%20vera%20pollen%20grains.pdf
Pistacia vera	Anacardiaceae	Pistacia	Pistacia vera	L.	"R27"	Cultivated	Iran	Field	Germinability in vitro	AK et al., 1995	1% agar, 15% sucrose, 0.03% Ca(NO3)2, 20 ppm H3BO3 (pH 7)	No	Stored in desiccator with CaCl2		0		4	h	0.166667	71	100	Read			Monad	26-50	>6	2	Genus-level, External	Afshari et al., 2008	Afshari, H., Talaei, A., Panahi, B., & Hokmabadi, H. (2008). Morphological and qualitative study of pistachio (Pistacia vera L.) pollen grains and effect of different temperatures on pomological traits. Australian Journal of Crop Science, 1(3), 108-114. Retrieved from <Go to ISI>://WOS:000268682400004	chrome-extension://efaidnbmnnnibpcajpcglclefindmkaj/https://www.doc-developpement-durable.org/file/Fabrications-Objets-Outils-Produits/Huiles-vegetales-noix/Fiches_plantes/pistachier%20-%20pistache/Morphological%20and%20qualitative%20study%20of%20pistacia%20vera%20pollen%20grains.pdf
Pistacia vera	Anacardiaceae	Pistacia	Pistacia vera	L.	"R28"	Cultivated	Iran	Field	Germinability in vitro	AK et al., 1995	1% agar, 15% sucrose, 0.03% Ca(NO3)2, 20 ppm H3BO3 (pH 7)	No	Stored in desiccator with CaCl2		0		4	h	0.166667	82	100	Read			Monad	26-50	>6	2	Genus-level, External	Afshari et al., 2008	Afshari, H., Talaei, A., Panahi, B., & Hokmabadi, H. (2008). Morphological and qualitative study of pistachio (Pistacia vera L.) pollen grains and effect of different temperatures on pomological traits. Australian Journal of Crop Science, 1(3), 108-114. Retrieved from <Go to ISI>://WOS:000268682400004	chrome-extension://efaidnbmnnnibpcajpcglclefindmkaj/https://www.doc-developpement-durable.org/file/Fabrications-Objets-Outils-Produits/Huiles-vegetales-noix/Fiches_plantes/pistachier%20-%20pistache/Morphological%20and%20qualitative%20study%20of%20pistacia%20vera%20pollen%20grains.pdf
Pistacia vera	Anacardiaceae	Pistacia	Pistacia vera	L.	"N2"	Cultivated	Iran	Field	Germinability in vitro	AK et al., 1995	1% agar, 15% sucrose, 0.03% Ca(NO3)2, 20 ppm H3BO3 (pH 7)	No	Stored in desiccator with CaCl2		-4		6	h	0.25	20	100	Read			Monad	26-50	>6	2	Genus-level, External	Afshari et al., 2008	Afshari, H., Talaei, A., Panahi, B., & Hokmabadi, H. (2008). Morphological and qualitative study of pistachio (Pistacia vera L.) pollen grains and effect of different temperatures on pomological traits. Australian Journal of Crop Science, 1(3), 108-114. Retrieved from <Go to ISI>://WOS:000268682400004	chrome-extension://efaidnbmnnnibpcajpcglclefindmkaj/https://www.doc-developpement-durable.org/file/Fabrications-Objets-Outils-Produits/Huiles-vegetales-noix/Fiches_plantes/pistachier%20-%20pistache/Morphological%20and%20qualitative%20study%20of%20pistacia%20vera%20pollen%20grains.pdf
Pistacia vera	Anacardiaceae	Pistacia	Pistacia vera	L.	"N16"	Cultivated	Iran	Field	Germinability in vitro	AK et al., 1995	1% agar, 15% sucrose, 0.03% Ca(NO3)2, 20 ppm H3BO3 (pH 7)	No	Stored in desiccator with CaCl2		-4		6	h	0.25	27	100	Read			Monad	26-50	>6	2	Genus-level, External	Afshari et al., 2008	Afshari, H., Talaei, A., Panahi, B., & Hokmabadi, H. (2008). Morphological and qualitative study of pistachio (Pistacia vera L.) pollen grains and effect of different temperatures on pomological traits. Australian Journal of Crop Science, 1(3), 108-114. Retrieved from <Go to ISI>://WOS:000268682400004	chrome-extension://efaidnbmnnnibpcajpcglclefindmkaj/https://www.doc-developpement-durable.org/file/Fabrications-Objets-Outils-Produits/Huiles-vegetales-noix/Fiches_plantes/pistachier%20-%20pistache/Morphological%20and%20qualitative%20study%20of%20pistacia%20vera%20pollen%20grains.pdf
Pistacia vera	Anacardiaceae	Pistacia	Pistacia vera	L.	"R27"	Cultivated	Iran	Field	Germinability in vitro	AK et al., 1995	1% agar, 15% sucrose, 0.03% Ca(NO3)2, 20 ppm H3BO3 (pH 7)	No	Stored in desiccator with CaCl2		-4		6	h	0.25	28	100	Read			Monad	26-50	>6	2	Genus-level, External	Afshari et al., 2008	Afshari, H., Talaei, A., Panahi, B., & Hokmabadi, H. (2008). Morphological and qualitative study of pistachio (Pistacia vera L.) pollen grains and effect of different temperatures on pomological traits. Australian Journal of Crop Science, 1(3), 108-114. Retrieved from <Go to ISI>://WOS:000268682400004	chrome-extension://efaidnbmnnnibpcajpcglclefindmkaj/https://www.doc-developpement-durable.org/file/Fabrications-Objets-Outils-Produits/Huiles-vegetales-noix/Fiches_plantes/pistachier%20-%20pistache/Morphological%20and%20qualitative%20study%20of%20pistacia%20vera%20pollen%20grains.pdf
Pistacia vera	Anacardiaceae	Pistacia	Pistacia vera	L.	"R28"	Cultivated	Iran	Field	Germinability in vitro	AK et al., 1995	1% agar, 15% sucrose, 0.03% Ca(NO3)2, 20 ppm H3BO3 (pH 7)	No	Stored in desiccator with CaCl2		-4		6	h	0.25	44	100	Read			Monad	26-50	>6	2	Genus-level, External	Afshari et al., 2008	Afshari, H., Talaei, A., Panahi, B., & Hokmabadi, H. (2008). Morphological and qualitative study of pistachio (Pistacia vera L.) pollen grains and effect of different temperatures on pomological traits. Australian Journal of Crop Science, 1(3), 108-114. Retrieved from <Go to ISI>://WOS:000268682400004	chrome-extension://efaidnbmnnnibpcajpcglclefindmkaj/https://www.doc-developpement-durable.org/file/Fabrications-Objets-Outils-Produits/Huiles-vegetales-noix/Fiches_plantes/pistachier%20-%20pistache/Morphological%20and%20qualitative%20study%20of%20pistacia%20vera%20pollen%20grains.pdf
Pistacia vera	Anacardiaceae	Pistacia	Pistacia vera	L.	"N2"	Cultivated	Iran	Field	Germinability in vitro	AK et al., 1995	1% agar, 15% sucrose, 0.03% Ca(NO3)2, 20 ppm H3BO3 (pH 7)	No	Stored in desiccator with CaCl2		-2		6	h	0.25	20	100	Read			Monad	26-50	>6	2	Genus-level, External	Afshari et al., 2008	Afshari, H., Talaei, A., Panahi, B., & Hokmabadi, H. (2008). Morphological and qualitative study of pistachio (Pistacia vera L.) pollen grains and effect of different temperatures on pomological traits. Australian Journal of Crop Science, 1(3), 108-114. Retrieved from <Go to ISI>://WOS:000268682400004	chrome-extension://efaidnbmnnnibpcajpcglclefindmkaj/https://www.doc-developpement-durable.org/file/Fabrications-Objets-Outils-Produits/Huiles-vegetales-noix/Fiches_plantes/pistachier%20-%20pistache/Morphological%20and%20qualitative%20study%20of%20pistacia%20vera%20pollen%20grains.pdf
Pistacia vera	Anacardiaceae	Pistacia	Pistacia vera	L.	"N16"	Cultivated	Iran	Field	Germinability in vitro	AK et al., 1995	1% agar, 15% sucrose, 0.03% Ca(NO3)2, 20 ppm H3BO3 (pH 7)	No	Stored in desiccator with CaCl2		-2		6	h	0.25	46	100	Read			Monad	26-50	>6	2	Genus-level, External	Afshari et al., 2008	Afshari, H., Talaei, A., Panahi, B., & Hokmabadi, H. (2008). Morphological and qualitative study of pistachio (Pistacia vera L.) pollen grains and effect of different temperatures on pomological traits. Australian Journal of Crop Science, 1(3), 108-114. Retrieved from <Go to ISI>://WOS:000268682400004	chrome-extension://efaidnbmnnnibpcajpcglclefindmkaj/https://www.doc-developpement-durable.org/file/Fabrications-Objets-Outils-Produits/Huiles-vegetales-noix/Fiches_plantes/pistachier%20-%20pistache/Morphological%20and%20qualitative%20study%20of%20pistacia%20vera%20pollen%20grains.pdf
Pistacia vera	Anacardiaceae	Pistacia	Pistacia vera	L.	"R27"	Cultivated	Iran	Field	Germinability in vitro	AK et al., 1995	1% agar, 15% sucrose, 0.03% Ca(NO3)2, 20 ppm H3BO3 (pH 7)	No	Stored in desiccator with CaCl2		-2		6	h	0.25	20	100	Read			Monad	26-50	>6	2	Genus-level, External	Afshari et al., 2008	Afshari, H., Talaei, A., Panahi, B., & Hokmabadi, H. (2008). Morphological and qualitative study of pistachio (Pistacia vera L.) pollen grains and effect of different temperatures on pomological traits. Australian Journal of Crop Science, 1(3), 108-114. Retrieved from <Go to ISI>://WOS:000268682400004	chrome-extension://efaidnbmnnnibpcajpcglclefindmkaj/https://www.doc-developpement-durable.org/file/Fabrications-Objets-Outils-Produits/Huiles-vegetales-noix/Fiches_plantes/pistachier%20-%20pistache/Morphological%20and%20qualitative%20study%20of%20pistacia%20vera%20pollen%20grains.pdf
Pistacia vera	Anacardiaceae	Pistacia	Pistacia vera	L.	"R28"	Cultivated	Iran	Field	Germinability in vitro	AK et al., 1995	1% agar, 15% sucrose, 0.03% Ca(NO3)2, 20 ppm H3BO3 (pH 7)	No	Stored in desiccator with CaCl2		-2		6	h	0.25	50	100	Read			Monad	26-50	>6	2	Genus-level, External	Afshari et al., 2008	Afshari, H., Talaei, A., Panahi, B., & Hokmabadi, H. (2008). Morphological and qualitative study of pistachio (Pistacia vera L.) pollen grains and effect of different temperatures on pomological traits. Australian Journal of Crop Science, 1(3), 108-114. Retrieved from <Go to ISI>://WOS:000268682400004	chrome-extension://efaidnbmnnnibpcajpcglclefindmkaj/https://www.doc-developpement-durable.org/file/Fabrications-Objets-Outils-Produits/Huiles-vegetales-noix/Fiches_plantes/pistachier%20-%20pistache/Morphological%20and%20qualitative%20study%20of%20pistacia%20vera%20pollen%20grains.pdf
Pistacia vera	Anacardiaceae	Pistacia	Pistacia vera	L.	"N2"	Cultivated	Iran	Field	Germinability in vitro	AK et al., 1995	1% agar, 15% sucrose, 0.03% Ca(NO3)2, 20 ppm H3BO3 (pH 7)	No	Stored in desiccator with CaCl2		0		6	h	0.25	20	100	Read			Monad	26-50	>6	2	Genus-level, External	Afshari et al., 2008	Afshari, H., Talaei, A., Panahi, B., & Hokmabadi, H. (2008). Morphological and qualitative study of pistachio (Pistacia vera L.) pollen grains and effect of different temperatures on pomological traits. Australian Journal of Crop Science, 1(3), 108-114. Retrieved from <Go to ISI>://WOS:000268682400004	chrome-extension://efaidnbmnnnibpcajpcglclefindmkaj/https://www.doc-developpement-durable.org/file/Fabrications-Objets-Outils-Produits/Huiles-vegetales-noix/Fiches_plantes/pistachier%20-%20pistache/Morphological%20and%20qualitative%20study%20of%20pistacia%20vera%20pollen%20grains.pdf
Pistacia vera	Anacardiaceae	Pistacia	Pistacia vera	L.	"N16"	Cultivated	Iran	Field	Germinability in vitro	AK et al., 1995	1% agar, 15% sucrose, 0.03% Ca(NO3)2, 20 ppm H3BO3 (pH 7)	No	Stored in desiccator with CaCl2		0		6	h	0.25	58	100	Read			Monad	26-50	>6	2	Genus-level, External	Afshari et al., 2008	Afshari, H., Talaei, A., Panahi, B., & Hokmabadi, H. (2008). Morphological and qualitative study of pistachio (Pistacia vera L.) pollen grains and effect of different temperatures on pomological traits. Australian Journal of Crop Science, 1(3), 108-114. Retrieved from <Go to ISI>://WOS:000268682400004	chrome-extension://efaidnbmnnnibpcajpcglclefindmkaj/https://www.doc-developpement-durable.org/file/Fabrications-Objets-Outils-Produits/Huiles-vegetales-noix/Fiches_plantes/pistachier%20-%20pistache/Morphological%20and%20qualitative%20study%20of%20pistacia%20vera%20pollen%20grains.pdf
Pistacia vera	Anacardiaceae	Pistacia	Pistacia vera	L.	"R27"	Cultivated	Iran	Field	Germinability in vitro	AK et al., 1995	1% agar, 15% sucrose, 0.03% Ca(NO3)2, 20 ppm H3BO3 (pH 7)	No	Stored in desiccator with CaCl2		0		6	h	0.25	45	100	Read			Monad	26-50	>6	2	Genus-level, External	Afshari et al., 2008	Afshari, H., Talaei, A., Panahi, B., & Hokmabadi, H. (2008). Morphological and qualitative study of pistachio (Pistacia vera L.) pollen grains and effect of different temperatures on pomological traits. Australian Journal of Crop Science, 1(3), 108-114. Retrieved from <Go to ISI>://WOS:000268682400004	chrome-extension://efaidnbmnnnibpcajpcglclefindmkaj/https://www.doc-developpement-durable.org/file/Fabrications-Objets-Outils-Produits/Huiles-vegetales-noix/Fiches_plantes/pistachier%20-%20pistache/Morphological%20and%20qualitative%20study%20of%20pistacia%20vera%20pollen%20grains.pdf
Pistacia vera	Anacardiaceae	Pistacia	Pistacia vera	L.	"R28"	Cultivated	Iran	Field	Germinability in vitro	AK et al., 1995	1% agar, 15% sucrose, 0.03% Ca(NO3)2, 20 ppm H3BO3 (pH 7)	No	Stored in desiccator with CaCl2		0		6	h	0.25	60	100	Read			Monad	26-50	>6	2	Genus-level, External	Afshari et al., 2008	Afshari, H., Talaei, A., Panahi, B., & Hokmabadi, H. (2008). Morphological and qualitative study of pistachio (Pistacia vera L.) pollen grains and effect of different temperatures on pomological traits. Australian Journal of Crop Science, 1(3), 108-114. Retrieved from <Go to ISI>://WOS:000268682400004	chrome-extension://efaidnbmnnnibpcajpcglclefindmkaj/https://www.doc-developpement-durable.org/file/Fabrications-Objets-Outils-Produits/Huiles-vegetales-noix/Fiches_plantes/pistachier%20-%20pistache/Morphological%20and%20qualitative%20study%20of%20pistacia%20vera%20pollen%20grains.pdf
Pistacia vera	Anacardiaceae	Pistacia	Pistacia vera	L.	"N2"	Cultivated	Iran	Field	Germinability in vitro	AK et al., 1995	1% agar, 15% sucrose, 0.03% Ca(NO3)2, 20 ppm H3BO3 (pH 7)	No	Stored in desiccator with CaCl2		-6		7	d	7	30	100	Read			Monad	26-50	>6	2	Genus-level, External	Afshari et al., 2008	Afshari, H., Talaei, A., Panahi, B., & Hokmabadi, H. (2008). Morphological and qualitative study of pistachio (Pistacia vera L.) pollen grains and effect of different temperatures on pomological traits. Australian Journal of Crop Science, 1(3), 108-114. Retrieved from <Go to ISI>://WOS:000268682400004	chrome-extension://efaidnbmnnnibpcajpcglclefindmkaj/https://www.doc-developpement-durable.org/file/Fabrications-Objets-Outils-Produits/Huiles-vegetales-noix/Fiches_plantes/pistachier%20-%20pistache/Morphological%20and%20qualitative%20study%20of%20pistacia%20vera%20pollen%20grains.pdf
Pistacia vera	Anacardiaceae	Pistacia	Pistacia vera	L.	"N16"	Cultivated	Iran	Field	Germinability in vitro	AK et al., 1995	1% agar, 15% sucrose, 0.03% Ca(NO3)2, 20 ppm H3BO3 (pH 7)	No	Stored in desiccator with CaCl2		-6		7	d	7	49	100	Read			Monad	26-50	>6	2	Genus-level, External	Afshari et al., 2008	Afshari, H., Talaei, A., Panahi, B., & Hokmabadi, H. (2008). Morphological and qualitative study of pistachio (Pistacia vera L.) pollen grains and effect of different temperatures on pomological traits. Australian Journal of Crop Science, 1(3), 108-114. Retrieved from <Go to ISI>://WOS:000268682400004	chrome-extension://efaidnbmnnnibpcajpcglclefindmkaj/https://www.doc-developpement-durable.org/file/Fabrications-Objets-Outils-Produits/Huiles-vegetales-noix/Fiches_plantes/pistachier%20-%20pistache/Morphological%20and%20qualitative%20study%20of%20pistacia%20vera%20pollen%20grains.pdf
Pistacia vera	Anacardiaceae	Pistacia	Pistacia vera	L.	"R27"	Cultivated	Iran	Field	Germinability in vitro	AK et al., 1995	1% agar, 15% sucrose, 0.03% Ca(NO3)2, 20 ppm H3BO3 (pH 7)	No	Stored in desiccator with CaCl2		-6		7	d	7	45	100	Read			Monad	26-50	>6	2	Genus-level, External	Afshari et al., 2008	Afshari, H., Talaei, A., Panahi, B., & Hokmabadi, H. (2008). Morphological and qualitative study of pistachio (Pistacia vera L.) pollen grains and effect of different temperatures on pomological traits. Australian Journal of Crop Science, 1(3), 108-114. Retrieved from <Go to ISI>://WOS:000268682400004	chrome-extension://efaidnbmnnnibpcajpcglclefindmkaj/https://www.doc-developpement-durable.org/file/Fabrications-Objets-Outils-Produits/Huiles-vegetales-noix/Fiches_plantes/pistachier%20-%20pistache/Morphological%20and%20qualitative%20study%20of%20pistacia%20vera%20pollen%20grains.pdf
Pistacia vera	Anacardiaceae	Pistacia	Pistacia vera	L.	"R28"	Cultivated	Iran	Field	Germinability in vitro	AK et al., 1995	1% agar, 15% sucrose, 0.03% Ca(NO3)2, 20 ppm H3BO3 (pH 7)	No	Stored in desiccator with CaCl2		-6		7	d	7	50	100	Read			Monad	26-50	>6	2	Genus-level, External	Afshari et al., 2008	Afshari, H., Talaei, A., Panahi, B., & Hokmabadi, H. (2008). Morphological and qualitative study of pistachio (Pistacia vera L.) pollen grains and effect of different temperatures on pomological traits. Australian Journal of Crop Science, 1(3), 108-114. Retrieved from <Go to ISI>://WOS:000268682400004	chrome-extension://efaidnbmnnnibpcajpcglclefindmkaj/https://www.doc-developpement-durable.org/file/Fabrications-Objets-Outils-Produits/Huiles-vegetales-noix/Fiches_plantes/pistachier%20-%20pistache/Morphological%20and%20qualitative%20study%20of%20pistacia%20vera%20pollen%20grains.pdf
Pistacia vera	Anacardiaceae	Pistacia	Pistacia vera	L.	"N2"	Cultivated	Iran	Field	Germinability in vitro	AK et al., 1995	1% agar, 15% sucrose, 0.03% Ca(NO3)2, 20 ppm H3BO3 (pH 7)	No	Stored in desiccator with CaCl2		-6		30	d	30	21	100	Read			Monad	26-50	>6	2	Genus-level, External	Afshari et al., 2008	Afshari, H., Talaei, A., Panahi, B., & Hokmabadi, H. (2008). Morphological and qualitative study of pistachio (Pistacia vera L.) pollen grains and effect of different temperatures on pomological traits. Australian Journal of Crop Science, 1(3), 108-114. Retrieved from <Go to ISI>://WOS:000268682400004	chrome-extension://efaidnbmnnnibpcajpcglclefindmkaj/https://www.doc-developpement-durable.org/file/Fabrications-Objets-Outils-Produits/Huiles-vegetales-noix/Fiches_plantes/pistachier%20-%20pistache/Morphological%20and%20qualitative%20study%20of%20pistacia%20vera%20pollen%20grains.pdf
Pistacia vera	Anacardiaceae	Pistacia	Pistacia vera	L.	"N16"	Cultivated	Iran	Field	Germinability in vitro	AK et al., 1995	1% agar, 15% sucrose, 0.03% Ca(NO3)2, 20 ppm H3BO3 (pH 7)	No	Stored in desiccator with CaCl2		-6		30	d	30	40	100	Read			Monad	26-50	>6	2	Genus-level, External	Afshari et al., 2008	Afshari, H., Talaei, A., Panahi, B., & Hokmabadi, H. (2008). Morphological and qualitative study of pistachio (Pistacia vera L.) pollen grains and effect of different temperatures on pomological traits. Australian Journal of Crop Science, 1(3), 108-114. Retrieved from <Go to ISI>://WOS:000268682400004	chrome-extension://efaidnbmnnnibpcajpcglclefindmkaj/https://www.doc-developpement-durable.org/file/Fabrications-Objets-Outils-Produits/Huiles-vegetales-noix/Fiches_plantes/pistachier%20-%20pistache/Morphological%20and%20qualitative%20study%20of%20pistacia%20vera%20pollen%20grains.pdf
Pistacia vera	Anacardiaceae	Pistacia	Pistacia vera	L.	"R27"	Cultivated	Iran	Field	Germinability in vitro	AK et al., 1995	1% agar, 15% sucrose, 0.03% Ca(NO3)2, 20 ppm H3BO3 (pH 7)	No	Stored in desiccator with CaCl2		-6		30	d	30	36	100	Read			Monad	26-50	>6	2	Genus-level, External	Afshari et al., 2008	Afshari, H., Talaei, A., Panahi, B., & Hokmabadi, H. (2008). Morphological and qualitative study of pistachio (Pistacia vera L.) pollen grains and effect of different temperatures on pomological traits. Australian Journal of Crop Science, 1(3), 108-114. Retrieved from <Go to ISI>://WOS:000268682400004	chrome-extension://efaidnbmnnnibpcajpcglclefindmkaj/https://www.doc-developpement-durable.org/file/Fabrications-Objets-Outils-Produits/Huiles-vegetales-noix/Fiches_plantes/pistachier%20-%20pistache/Morphological%20and%20qualitative%20study%20of%20pistacia%20vera%20pollen%20grains.pdf
Pistacia vera	Anacardiaceae	Pistacia	Pistacia vera	L.	"R28"	Cultivated	Iran	Field	Germinability in vitro	AK et al., 1995	1% agar, 15% sucrose, 0.03% Ca(NO3)2, 20 ppm H3BO3 (pH 7)	No	Stored in desiccator with CaCl2		-6		30	d	30	43	100	Read			Monad	26-50	>6	2	Genus-level, External	Afshari et al., 2008	Afshari, H., Talaei, A., Panahi, B., & Hokmabadi, H. (2008). Morphological and qualitative study of pistachio (Pistacia vera L.) pollen grains and effect of different temperatures on pomological traits. Australian Journal of Crop Science, 1(3), 108-114. Retrieved from <Go to ISI>://WOS:000268682400004	chrome-extension://efaidnbmnnnibpcajpcglclefindmkaj/https://www.doc-developpement-durable.org/file/Fabrications-Objets-Outils-Produits/Huiles-vegetales-noix/Fiches_plantes/pistachier%20-%20pistache/Morphological%20and%20qualitative%20study%20of%20pistacia%20vera%20pollen%20grains.pdf
Pistacia vera	Anacardiaceae	Pistacia	Pistacia vera	L.	"N2"	Cultivated	Iran	Field	Germinability in vitro	AK et al., 1995	1% agar, 15% sucrose, 0.03% Ca(NO3)2, 20 ppm H3BO3 (pH 7)	No	Stored in damp bottles		-6		0	h	0	53	100	Read			Monad	26-50	>6	2	Genus-level, External	Afshari et al., 2008	Afshari, H., Talaei, A., Panahi, B., & Hokmabadi, H. (2008). Morphological and qualitative study of pistachio (Pistacia vera L.) pollen grains and effect of different temperatures on pomological traits. Australian Journal of Crop Science, 1(3), 108-114. Retrieved from <Go to ISI>://WOS:000268682400004	chrome-extension://efaidnbmnnnibpcajpcglclefindmkaj/https://www.doc-developpement-durable.org/file/Fabrications-Objets-Outils-Produits/Huiles-vegetales-noix/Fiches_plantes/pistachier%20-%20pistache/Morphological%20and%20qualitative%20study%20of%20pistacia%20vera%20pollen%20grains.pdf
Pistacia vera	Anacardiaceae	Pistacia	Pistacia vera	L.	"N16"	Cultivated	Iran	Field	Germinability in vitro	AK et al., 1995	1% agar, 15% sucrose, 0.03% Ca(NO3)2, 20 ppm H3BO3 (pH 7)	No	Stored in damp bottles		-6		0	h	0	71	100	Read			Monad	26-50	>6	2	Genus-level, External	Afshari et al., 2008	Afshari, H., Talaei, A., Panahi, B., & Hokmabadi, H. (2008). Morphological and qualitative study of pistachio (Pistacia vera L.) pollen grains and effect of different temperatures on pomological traits. Australian Journal of Crop Science, 1(3), 108-114. Retrieved from <Go to ISI>://WOS:000268682400004	chrome-extension://efaidnbmnnnibpcajpcglclefindmkaj/https://www.doc-developpement-durable.org/file/Fabrications-Objets-Outils-Produits/Huiles-vegetales-noix/Fiches_plantes/pistachier%20-%20pistache/Morphological%20and%20qualitative%20study%20of%20pistacia%20vera%20pollen%20grains.pdf
Pistacia vera	Anacardiaceae	Pistacia	Pistacia vera	L.	"R27"	Cultivated	Iran	Field	Germinability in vitro	AK et al., 1995	1% agar, 15% sucrose, 0.03% Ca(NO3)2, 20 ppm H3BO3 (pH 7)	No	Stored in damp bottles		-6		0	h	0	62	100	Read			Monad	26-50	>6	2	Genus-level, External	Afshari et al., 2008	Afshari, H., Talaei, A., Panahi, B., & Hokmabadi, H. (2008). Morphological and qualitative study of pistachio (Pistacia vera L.) pollen grains and effect of different temperatures on pomological traits. Australian Journal of Crop Science, 1(3), 108-114. Retrieved from <Go to ISI>://WOS:000268682400004	chrome-extension://efaidnbmnnnibpcajpcglclefindmkaj/https://www.doc-developpement-durable.org/file/Fabrications-Objets-Outils-Produits/Huiles-vegetales-noix/Fiches_plantes/pistachier%20-%20pistache/Morphological%20and%20qualitative%20study%20of%20pistacia%20vera%20pollen%20grains.pdf
Pistacia vera	Anacardiaceae	Pistacia	Pistacia vera	L.	"R28"	Cultivated	Iran	Field	Germinability in vitro	AK et al., 1995	1% agar, 15% sucrose, 0.03% Ca(NO3)2, 20 ppm H3BO3 (pH 7)	No	Stored in damp bottles		-6		0	h	0	85	100	Read			Monad	26-50	>6	2	Genus-level, External	Afshari et al., 2008	Afshari, H., Talaei, A., Panahi, B., & Hokmabadi, H. (2008). Morphological and qualitative study of pistachio (Pistacia vera L.) pollen grains and effect of different temperatures on pomological traits. Australian Journal of Crop Science, 1(3), 108-114. Retrieved from <Go to ISI>://WOS:000268682400004	chrome-extension://efaidnbmnnnibpcajpcglclefindmkaj/https://www.doc-developpement-durable.org/file/Fabrications-Objets-Outils-Produits/Huiles-vegetales-noix/Fiches_plantes/pistachier%20-%20pistache/Morphological%20and%20qualitative%20study%20of%20pistacia%20vera%20pollen%20grains.pdf
Pistacia vera	Anacardiaceae	Pistacia	Pistacia vera	L.	"N2"	Cultivated	Iran	Field	Germinability in vitro	AK et al., 1995	1% agar, 15% sucrose, 0.03% Ca(NO3)2, 20 ppm H3BO3 (pH 7)	No	Stored in damp bottles		-4		0	h	0	53	100	Read			Monad	26-50	>6	2	Genus-level, External	Afshari et al., 2008	Afshari, H., Talaei, A., Panahi, B., & Hokmabadi, H. (2008). Morphological and qualitative study of pistachio (Pistacia vera L.) pollen grains and effect of different temperatures on pomological traits. Australian Journal of Crop Science, 1(3), 108-114. Retrieved from <Go to ISI>://WOS:000268682400004	chrome-extension://efaidnbmnnnibpcajpcglclefindmkaj/https://www.doc-developpement-durable.org/file/Fabrications-Objets-Outils-Produits/Huiles-vegetales-noix/Fiches_plantes/pistachier%20-%20pistache/Morphological%20and%20qualitative%20study%20of%20pistacia%20vera%20pollen%20grains.pdf
Pistacia vera	Anacardiaceae	Pistacia	Pistacia vera	L.	"N16"	Cultivated	Iran	Field	Germinability in vitro	AK et al., 1995	1% agar, 15% sucrose, 0.03% Ca(NO3)2, 20 ppm H3BO3 (pH 7)	No	Stored in damp bottles		-4		0	h	0	71	100	Read			Monad	26-50	>6	2	Genus-level, External	Afshari et al., 2008	Afshari, H., Talaei, A., Panahi, B., & Hokmabadi, H. (2008). Morphological and qualitative study of pistachio (Pistacia vera L.) pollen grains and effect of different temperatures on pomological traits. Australian Journal of Crop Science, 1(3), 108-114. Retrieved from <Go to ISI>://WOS:000268682400004	chrome-extension://efaidnbmnnnibpcajpcglclefindmkaj/https://www.doc-developpement-durable.org/file/Fabrications-Objets-Outils-Produits/Huiles-vegetales-noix/Fiches_plantes/pistachier%20-%20pistache/Morphological%20and%20qualitative%20study%20of%20pistacia%20vera%20pollen%20grains.pdf
Pistacia vera	Anacardiaceae	Pistacia	Pistacia vera	L.	"R27"	Cultivated	Iran	Field	Germinability in vitro	AK et al., 1995	1% agar, 15% sucrose, 0.03% Ca(NO3)2, 20 ppm H3BO3 (pH 7)	No	Stored in damp bottles		-4		0	h	0	62	100	Read			Monad	26-50	>6	2	Genus-level, External	Afshari et al., 2008	Afshari, H., Talaei, A., Panahi, B., & Hokmabadi, H. (2008). Morphological and qualitative study of pistachio (Pistacia vera L.) pollen grains and effect of different temperatures on pomological traits. Australian Journal of Crop Science, 1(3), 108-114. Retrieved from <Go to ISI>://WOS:000268682400004	chrome-extension://efaidnbmnnnibpcajpcglclefindmkaj/https://www.doc-developpement-durable.org/file/Fabrications-Objets-Outils-Produits/Huiles-vegetales-noix/Fiches_plantes/pistachier%20-%20pistache/Morphological%20and%20qualitative%20study%20of%20pistacia%20vera%20pollen%20grains.pdf
Pistacia vera	Anacardiaceae	Pistacia	Pistacia vera	L.	"R28"	Cultivated	Iran	Field	Germinability in vitro	AK et al., 1995	1% agar, 15% sucrose, 0.03% Ca(NO3)2, 20 ppm H3BO3 (pH 7)	No	Stored in damp bottles		-4		0	h	0	85	100	Read			Monad	26-50	>6	2	Genus-level, External	Afshari et al., 2008	Afshari, H., Talaei, A., Panahi, B., & Hokmabadi, H. (2008). Morphological and qualitative study of pistachio (Pistacia vera L.) pollen grains and effect of different temperatures on pomological traits. Australian Journal of Crop Science, 1(3), 108-114. Retrieved from <Go to ISI>://WOS:000268682400004	chrome-extension://efaidnbmnnnibpcajpcglclefindmkaj/https://www.doc-developpement-durable.org/file/Fabrications-Objets-Outils-Produits/Huiles-vegetales-noix/Fiches_plantes/pistachier%20-%20pistache/Morphological%20and%20qualitative%20study%20of%20pistacia%20vera%20pollen%20grains.pdf
Pistacia vera	Anacardiaceae	Pistacia	Pistacia vera	L.	"N2"	Cultivated	Iran	Field	Germinability in vitro	AK et al., 1995	1% agar, 15% sucrose, 0.03% Ca(NO3)2, 20 ppm H3BO3 (pH 7)	No	Stored in damp bottles		-2		0	h	0	53	100	Read			Monad	26-50	>6	2	Genus-level, External	Afshari et al., 2008	Afshari, H., Talaei, A., Panahi, B., & Hokmabadi, H. (2008). Morphological and qualitative study of pistachio (Pistacia vera L.) pollen grains and effect of different temperatures on pomological traits. Australian Journal of Crop Science, 1(3), 108-114. Retrieved from <Go to ISI>://WOS:000268682400004	chrome-extension://efaidnbmnnnibpcajpcglclefindmkaj/https://www.doc-developpement-durable.org/file/Fabrications-Objets-Outils-Produits/Huiles-vegetales-noix/Fiches_plantes/pistachier%20-%20pistache/Morphological%20and%20qualitative%20study%20of%20pistacia%20vera%20pollen%20grains.pdf
Pistacia vera	Anacardiaceae	Pistacia	Pistacia vera	L.	"N16"	Cultivated	Iran	Field	Germinability in vitro	AK et al., 1995	1% agar, 15% sucrose, 0.03% Ca(NO3)2, 20 ppm H3BO3 (pH 7)	No	Stored in damp bottles		-2		0	h	0	71	100	Read			Monad	26-50	>6	2	Genus-level, External	Afshari et al., 2008	Afshari, H., Talaei, A., Panahi, B., & Hokmabadi, H. (2008). Morphological and qualitative study of pistachio (Pistacia vera L.) pollen grains and effect of different temperatures on pomological traits. Australian Journal of Crop Science, 1(3), 108-114. Retrieved from <Go to ISI>://WOS:000268682400004	chrome-extension://efaidnbmnnnibpcajpcglclefindmkaj/https://www.doc-developpement-durable.org/file/Fabrications-Objets-Outils-Produits/Huiles-vegetales-noix/Fiches_plantes/pistachier%20-%20pistache/Morphological%20and%20qualitative%20study%20of%20pistacia%20vera%20pollen%20grains.pdf
Pistacia vera	Anacardiaceae	Pistacia	Pistacia vera	L.	"R27"	Cultivated	Iran	Field	Germinability in vitro	AK et al., 1995	1% agar, 15% sucrose, 0.03% Ca(NO3)2, 20 ppm H3BO3 (pH 7)	No	Stored in damp bottles		-2		0	h	0	62	100	Read			Monad	26-50	>6	2	Genus-level, External	Afshari et al., 2008	Afshari, H., Talaei, A., Panahi, B., & Hokmabadi, H. (2008). Morphological and qualitative study of pistachio (Pistacia vera L.) pollen grains and effect of different temperatures on pomological traits. Australian Journal of Crop Science, 1(3), 108-114. Retrieved from <Go to ISI>://WOS:000268682400004	chrome-extension://efaidnbmnnnibpcajpcglclefindmkaj/https://www.doc-developpement-durable.org/file/Fabrications-Objets-Outils-Produits/Huiles-vegetales-noix/Fiches_plantes/pistachier%20-%20pistache/Morphological%20and%20qualitative%20study%20of%20pistacia%20vera%20pollen%20grains.pdf
Pistacia vera	Anacardiaceae	Pistacia	Pistacia vera	L.	"R28"	Cultivated	Iran	Field	Germinability in vitro	AK et al., 1995	1% agar, 15% sucrose, 0.03% Ca(NO3)2, 20 ppm H3BO3 (pH 7)	No	Stored in damp bottles		-2		0	h	0	85	100	Read			Monad	26-50	>6	2	Genus-level, External	Afshari et al., 2008	Afshari, H., Talaei, A., Panahi, B., & Hokmabadi, H. (2008). Morphological and qualitative study of pistachio (Pistacia vera L.) pollen grains and effect of different temperatures on pomological traits. Australian Journal of Crop Science, 1(3), 108-114. Retrieved from <Go to ISI>://WOS:000268682400004	chrome-extension://efaidnbmnnnibpcajpcglclefindmkaj/https://www.doc-developpement-durable.org/file/Fabrications-Objets-Outils-Produits/Huiles-vegetales-noix/Fiches_plantes/pistachier%20-%20pistache/Morphological%20and%20qualitative%20study%20of%20pistacia%20vera%20pollen%20grains.pdf
Pistacia vera	Anacardiaceae	Pistacia	Pistacia vera	L.	"N2"	Cultivated	Iran	Field	Germinability in vitro	AK et al., 1995	1% agar, 15% sucrose, 0.03% Ca(NO3)2, 20 ppm H3BO3 (pH 7)	No	Stored in damp bottles		0		0	h	0	53	100	Read			Monad	26-50	>6	2	Genus-level, External	Afshari et al., 2008	Afshari, H., Talaei, A., Panahi, B., & Hokmabadi, H. (2008). Morphological and qualitative study of pistachio (Pistacia vera L.) pollen grains and effect of different temperatures on pomological traits. Australian Journal of Crop Science, 1(3), 108-114. Retrieved from <Go to ISI>://WOS:000268682400004	chrome-extension://efaidnbmnnnibpcajpcglclefindmkaj/https://www.doc-developpement-durable.org/file/Fabrications-Objets-Outils-Produits/Huiles-vegetales-noix/Fiches_plantes/pistachier%20-%20pistache/Morphological%20and%20qualitative%20study%20of%20pistacia%20vera%20pollen%20grains.pdf
Pistacia vera	Anacardiaceae	Pistacia	Pistacia vera	L.	"N16"	Cultivated	Iran	Field	Germinability in vitro	AK et al., 1995	1% agar, 15% sucrose, 0.03% Ca(NO3)2, 20 ppm H3BO3 (pH 7)	No	Stored in damp bottles		0		0	h	0	71	100	Read			Monad	26-50	>6	2	Genus-level, External	Afshari et al., 2008	Afshari, H., Talaei, A., Panahi, B., & Hokmabadi, H. (2008). Morphological and qualitative study of pistachio (Pistacia vera L.) pollen grains and effect of different temperatures on pomological traits. Australian Journal of Crop Science, 1(3), 108-114. Retrieved from <Go to ISI>://WOS:000268682400004	chrome-extension://efaidnbmnnnibpcajpcglclefindmkaj/https://www.doc-developpement-durable.org/file/Fabrications-Objets-Outils-Produits/Huiles-vegetales-noix/Fiches_plantes/pistachier%20-%20pistache/Morphological%20and%20qualitative%20study%20of%20pistacia%20vera%20pollen%20grains.pdf
Pistacia vera	Anacardiaceae	Pistacia	Pistacia vera	L.	"R27"	Cultivated	Iran	Field	Germinability in vitro	AK et al., 1995	1% agar, 15% sucrose, 0.03% Ca(NO3)2, 20 ppm H3BO3 (pH 7)	No	Stored in damp bottles		0		0	h	0	62	100	Read			Monad	26-50	>6	2	Genus-level, External	Afshari et al., 2008	Afshari, H., Talaei, A., Panahi, B., & Hokmabadi, H. (2008). Morphological and qualitative study of pistachio (Pistacia vera L.) pollen grains and effect of different temperatures on pomological traits. Australian Journal of Crop Science, 1(3), 108-114. Retrieved from <Go to ISI>://WOS:000268682400004	chrome-extension://efaidnbmnnnibpcajpcglclefindmkaj/https://www.doc-developpement-durable.org/file/Fabrications-Objets-Outils-Produits/Huiles-vegetales-noix/Fiches_plantes/pistachier%20-%20pistache/Morphological%20and%20qualitative%20study%20of%20pistacia%20vera%20pollen%20grains.pdf
Pistacia vera	Anacardiaceae	Pistacia	Pistacia vera	L.	"R28"	Cultivated	Iran	Field	Germinability in vitro	AK et al., 1995	1% agar, 15% sucrose, 0.03% Ca(NO3)2, 20 ppm H3BO3 (pH 7)	No	Stored in damp bottles		0		0	h	0	85	100	Read			Monad	26-50	>6	2	Genus-level, External	Afshari et al., 2008	Afshari, H., Talaei, A., Panahi, B., & Hokmabadi, H. (2008). Morphological and qualitative study of pistachio (Pistacia vera L.) pollen grains and effect of different temperatures on pomological traits. Australian Journal of Crop Science, 1(3), 108-114. Retrieved from <Go to ISI>://WOS:000268682400004	chrome-extension://efaidnbmnnnibpcajpcglclefindmkaj/https://www.doc-developpement-durable.org/file/Fabrications-Objets-Outils-Produits/Huiles-vegetales-noix/Fiches_plantes/pistachier%20-%20pistache/Morphological%20and%20qualitative%20study%20of%20pistacia%20vera%20pollen%20grains.pdf
Pistacia vera	Anacardiaceae	Pistacia	Pistacia vera	L.	"N2"	Cultivated	Iran	Field	Germinability in vitro	AK et al., 1995	1% agar, 15% sucrose, 0.03% Ca(NO3)2, 20 ppm H3BO3 (pH 7)	No	Stored in damp bottles		24		0	h	0	53	100	Read			Monad	26-50	>6	2	Genus-level, External	Afshari et al., 2008	Afshari, H., Talaei, A., Panahi, B., & Hokmabadi, H. (2008). Morphological and qualitative study of pistachio (Pistacia vera L.) pollen grains and effect of different temperatures on pomological traits. Australian Journal of Crop Science, 1(3), 108-114. Retrieved from <Go to ISI>://WOS:000268682400004	chrome-extension://efaidnbmnnnibpcajpcglclefindmkaj/https://www.doc-developpement-durable.org/file/Fabrications-Objets-Outils-Produits/Huiles-vegetales-noix/Fiches_plantes/pistachier%20-%20pistache/Morphological%20and%20qualitative%20study%20of%20pistacia%20vera%20pollen%20grains.pdf
Pistacia vera	Anacardiaceae	Pistacia	Pistacia vera	L.	"N16"	Cultivated	Iran	Field	Germinability in vitro	AK et al., 1995	1% agar, 15% sucrose, 0.03% Ca(NO3)2, 20 ppm H3BO3 (pH 7)	No	Stored in damp bottles		24		0	h	0	71	100	Read			Monad	26-50	>6	2	Genus-level, External	Afshari et al., 2008	Afshari, H., Talaei, A., Panahi, B., & Hokmabadi, H. (2008). Morphological and qualitative study of pistachio (Pistacia vera L.) pollen grains and effect of different temperatures on pomological traits. Australian Journal of Crop Science, 1(3), 108-114. Retrieved from <Go to ISI>://WOS:000268682400004	chrome-extension://efaidnbmnnnibpcajpcglclefindmkaj/https://www.doc-developpement-durable.org/file/Fabrications-Objets-Outils-Produits/Huiles-vegetales-noix/Fiches_plantes/pistachier%20-%20pistache/Morphological%20and%20qualitative%20study%20of%20pistacia%20vera%20pollen%20grains.pdf
Pistacia vera	Anacardiaceae	Pistacia	Pistacia vera	L.	"R27"	Cultivated	Iran	Field	Germinability in vitro	AK et al., 1995	1% agar, 15% sucrose, 0.03% Ca(NO3)2, 20 ppm H3BO3 (pH 7)	No	Stored in damp bottles		24		0	h	0	62	100	Read			Monad	26-50	>6	2	Genus-level, External	Afshari et al., 2008	Afshari, H., Talaei, A., Panahi, B., & Hokmabadi, H. (2008). Morphological and qualitative study of pistachio (Pistacia vera L.) pollen grains and effect of different temperatures on pomological traits. Australian Journal of Crop Science, 1(3), 108-114. Retrieved from <Go to ISI>://WOS:000268682400004	chrome-extension://efaidnbmnnnibpcajpcglclefindmkaj/https://www.doc-developpement-durable.org/file/Fabrications-Objets-Outils-Produits/Huiles-vegetales-noix/Fiches_plantes/pistachier%20-%20pistache/Morphological%20and%20qualitative%20study%20of%20pistacia%20vera%20pollen%20grains.pdf
Pistacia vera	Anacardiaceae	Pistacia	Pistacia vera	L.	"R28"	Cultivated	Iran	Field	Germinability in vitro	AK et al., 1995	1% agar, 15% sucrose, 0.03% Ca(NO3)2, 20 ppm H3BO3 (pH 7)	No	Stored in damp bottles		24		0	h	0	85	100	Read			Monad	26-50	>6	2	Genus-level, External	Afshari et al., 2008	Afshari, H., Talaei, A., Panahi, B., & Hokmabadi, H. (2008). Morphological and qualitative study of pistachio (Pistacia vera L.) pollen grains and effect of different temperatures on pomological traits. Australian Journal of Crop Science, 1(3), 108-114. Retrieved from <Go to ISI>://WOS:000268682400004	chrome-extension://efaidnbmnnnibpcajpcglclefindmkaj/https://www.doc-developpement-durable.org/file/Fabrications-Objets-Outils-Produits/Huiles-vegetales-noix/Fiches_plantes/pistachier%20-%20pistache/Morphological%20and%20qualitative%20study%20of%20pistacia%20vera%20pollen%20grains.pdf
Pistacia vera	Anacardiaceae	Pistacia	Pistacia vera	L.	"N2"	Cultivated	Iran	Field	Germinability in vitro	AK et al., 1995	1% agar, 15% sucrose, 0.03% Ca(NO3)2, 20 ppm H3BO3 (pH 7)	No	Stored in damp bottles		24		24	h	1	45	100	Read			Monad	26-50	>6	2	Genus-level, External	Afshari et al., 2008	Afshari, H., Talaei, A., Panahi, B., & Hokmabadi, H. (2008). Morphological and qualitative study of pistachio (Pistacia vera L.) pollen grains and effect of different temperatures on pomological traits. Australian Journal of Crop Science, 1(3), 108-114. Retrieved from <Go to ISI>://WOS:000268682400004	chrome-extension://efaidnbmnnnibpcajpcglclefindmkaj/https://www.doc-developpement-durable.org/file/Fabrications-Objets-Outils-Produits/Huiles-vegetales-noix/Fiches_plantes/pistachier%20-%20pistache/Morphological%20and%20qualitative%20study%20of%20pistacia%20vera%20pollen%20grains.pdf
Pistacia vera	Anacardiaceae	Pistacia	Pistacia vera	L.	"N16"	Cultivated	Iran	Field	Germinability in vitro	AK et al., 1995	1% agar, 15% sucrose, 0.03% Ca(NO3)2, 20 ppm H3BO3 (pH 7)	No	Stored in damp bottles		24		24	h	1	62	100	Read			Monad	26-50	>6	2	Genus-level, External	Afshari et al., 2008	Afshari, H., Talaei, A., Panahi, B., & Hokmabadi, H. (2008). Morphological and qualitative study of pistachio (Pistacia vera L.) pollen grains and effect of different temperatures on pomological traits. Australian Journal of Crop Science, 1(3), 108-114. Retrieved from <Go to ISI>://WOS:000268682400004	chrome-extension://efaidnbmnnnibpcajpcglclefindmkaj/https://www.doc-developpement-durable.org/file/Fabrications-Objets-Outils-Produits/Huiles-vegetales-noix/Fiches_plantes/pistachier%20-%20pistache/Morphological%20and%20qualitative%20study%20of%20pistacia%20vera%20pollen%20grains.pdf
Pistacia vera	Anacardiaceae	Pistacia	Pistacia vera	L.	"R27"	Cultivated	Iran	Field	Germinability in vitro	AK et al., 1995	1% agar, 15% sucrose, 0.03% Ca(NO3)2, 20 ppm H3BO3 (pH 7)	No	Stored in damp bottles		24		24	h	1	51	100	Read			Monad	26-50	>6	2	Genus-level, External	Afshari et al., 2008	Afshari, H., Talaei, A., Panahi, B., & Hokmabadi, H. (2008). Morphological and qualitative study of pistachio (Pistacia vera L.) pollen grains and effect of different temperatures on pomological traits. Australian Journal of Crop Science, 1(3), 108-114. Retrieved from <Go to ISI>://WOS:000268682400004	chrome-extension://efaidnbmnnnibpcajpcglclefindmkaj/https://www.doc-developpement-durable.org/file/Fabrications-Objets-Outils-Produits/Huiles-vegetales-noix/Fiches_plantes/pistachier%20-%20pistache/Morphological%20and%20qualitative%20study%20of%20pistacia%20vera%20pollen%20grains.pdf
Pistacia vera	Anacardiaceae	Pistacia	Pistacia vera	L.	"R28"	Cultivated	Iran	Field	Germinability in vitro	AK et al., 1995	1% agar, 15% sucrose, 0.03% Ca(NO3)2, 20 ppm H3BO3 (pH 7)	No	Stored in damp bottles		24		24	h	1	75	100	Read			Monad	26-50	>6	2	Genus-level, External	Afshari et al., 2008	Afshari, H., Talaei, A., Panahi, B., & Hokmabadi, H. (2008). Morphological and qualitative study of pistachio (Pistacia vera L.) pollen grains and effect of different temperatures on pomological traits. Australian Journal of Crop Science, 1(3), 108-114. Retrieved from <Go to ISI>://WOS:000268682400004	chrome-extension://efaidnbmnnnibpcajpcglclefindmkaj/https://www.doc-developpement-durable.org/file/Fabrications-Objets-Outils-Produits/Huiles-vegetales-noix/Fiches_plantes/pistachier%20-%20pistache/Morphological%20and%20qualitative%20study%20of%20pistacia%20vera%20pollen%20grains.pdf
Pistacia vera	Anacardiaceae	Pistacia	Pistacia vera	L.	"N2"	Cultivated	Iran	Field	Germinability in vitro	AK et al., 1995	1% agar, 15% sucrose, 0.03% Ca(NO3)2, 20 ppm H3BO3 (pH 7)	No	Stored in damp bottles		24		48	h	2	23	100	Read			Monad	26-50	>6	2	Genus-level, External	Afshari et al., 2008	Afshari, H., Talaei, A., Panahi, B., & Hokmabadi, H. (2008). Morphological and qualitative study of pistachio (Pistacia vera L.) pollen grains and effect of different temperatures on pomological traits. Australian Journal of Crop Science, 1(3), 108-114. Retrieved from <Go to ISI>://WOS:000268682400004	chrome-extension://efaidnbmnnnibpcajpcglclefindmkaj/https://www.doc-developpement-durable.org/file/Fabrications-Objets-Outils-Produits/Huiles-vegetales-noix/Fiches_plantes/pistachier%20-%20pistache/Morphological%20and%20qualitative%20study%20of%20pistacia%20vera%20pollen%20grains.pdf
Pistacia vera	Anacardiaceae	Pistacia	Pistacia vera	L.	"N16"	Cultivated	Iran	Field	Germinability in vitro	AK et al., 1995	1% agar, 15% sucrose, 0.03% Ca(NO3)2, 20 ppm H3BO3 (pH 7)	No	Stored in damp bottles		24		48	h	2	41	100	Read			Monad	26-50	>6	2	Genus-level, External	Afshari et al., 2008	Afshari, H., Talaei, A., Panahi, B., & Hokmabadi, H. (2008). Morphological and qualitative study of pistachio (Pistacia vera L.) pollen grains and effect of different temperatures on pomological traits. Australian Journal of Crop Science, 1(3), 108-114. Retrieved from <Go to ISI>://WOS:000268682400004	chrome-extension://efaidnbmnnnibpcajpcglclefindmkaj/https://www.doc-developpement-durable.org/file/Fabrications-Objets-Outils-Produits/Huiles-vegetales-noix/Fiches_plantes/pistachier%20-%20pistache/Morphological%20and%20qualitative%20study%20of%20pistacia%20vera%20pollen%20grains.pdf
Pistacia vera	Anacardiaceae	Pistacia	Pistacia vera	L.	"R27"	Cultivated	Iran	Field	Germinability in vitro	AK et al., 1995	1% agar, 15% sucrose, 0.03% Ca(NO3)2, 20 ppm H3BO3 (pH 7)	No	Stored in damp bottles		24		48	h	2	36	100	Read			Monad	26-50	>6	2	Genus-level, External	Afshari et al., 2008	Afshari, H., Talaei, A., Panahi, B., & Hokmabadi, H. (2008). Morphological and qualitative study of pistachio (Pistacia vera L.) pollen grains and effect of different temperatures on pomological traits. Australian Journal of Crop Science, 1(3), 108-114. Retrieved from <Go to ISI>://WOS:000268682400004	chrome-extension://efaidnbmnnnibpcajpcglclefindmkaj/https://www.doc-developpement-durable.org/file/Fabrications-Objets-Outils-Produits/Huiles-vegetales-noix/Fiches_plantes/pistachier%20-%20pistache/Morphological%20and%20qualitative%20study%20of%20pistacia%20vera%20pollen%20grains.pdf
Pistacia vera	Anacardiaceae	Pistacia	Pistacia vera	L.	"R28"	Cultivated	Iran	Field	Germinability in vitro	AK et al., 1995	1% agar, 15% sucrose, 0.03% Ca(NO3)2, 20 ppm H3BO3 (pH 7)	No	Stored in damp bottles		24		48	h	2	52	100	Read			Monad	26-50	>6	2	Genus-level, External	Afshari et al., 2008	Afshari, H., Talaei, A., Panahi, B., & Hokmabadi, H. (2008). Morphological and qualitative study of pistachio (Pistacia vera L.) pollen grains and effect of different temperatures on pomological traits. Australian Journal of Crop Science, 1(3), 108-114. Retrieved from <Go to ISI>://WOS:000268682400004	chrome-extension://efaidnbmnnnibpcajpcglclefindmkaj/https://www.doc-developpement-durable.org/file/Fabrications-Objets-Outils-Produits/Huiles-vegetales-noix/Fiches_plantes/pistachier%20-%20pistache/Morphological%20and%20qualitative%20study%20of%20pistacia%20vera%20pollen%20grains.pdf
Pistacia vera	Anacardiaceae	Pistacia	Pistacia vera	L.	"N2"	Cultivated	Iran	Field	Germinability in vitro	AK et al., 1995	1% agar, 15% sucrose, 0.03% Ca(NO3)2, 20 ppm H3BO3 (pH 7)	No	Stored in damp bottles		24		72	h	3	8	100	Read			Monad	26-50	>6	2	Genus-level, External	Afshari et al., 2008	Afshari, H., Talaei, A., Panahi, B., & Hokmabadi, H. (2008). Morphological and qualitative study of pistachio (Pistacia vera L.) pollen grains and effect of different temperatures on pomological traits. Australian Journal of Crop Science, 1(3), 108-114. Retrieved from <Go to ISI>://WOS:000268682400004	chrome-extension://efaidnbmnnnibpcajpcglclefindmkaj/https://www.doc-developpement-durable.org/file/Fabrications-Objets-Outils-Produits/Huiles-vegetales-noix/Fiches_plantes/pistachier%20-%20pistache/Morphological%20and%20qualitative%20study%20of%20pistacia%20vera%20pollen%20grains.pdf
Pistacia vera	Anacardiaceae	Pistacia	Pistacia vera	L.	"N16"	Cultivated	Iran	Field	Germinability in vitro	AK et al., 1995	1% agar, 15% sucrose, 0.03% Ca(NO3)2, 20 ppm H3BO3 (pH 7)	No	Stored in damp bottles		24		72	h	3	14	100	Read			Monad	26-50	>6	2	Genus-level, External	Afshari et al., 2008	Afshari, H., Talaei, A., Panahi, B., & Hokmabadi, H. (2008). Morphological and qualitative study of pistachio (Pistacia vera L.) pollen grains and effect of different temperatures on pomological traits. Australian Journal of Crop Science, 1(3), 108-114. Retrieved from <Go to ISI>://WOS:000268682400004	chrome-extension://efaidnbmnnnibpcajpcglclefindmkaj/https://www.doc-developpement-durable.org/file/Fabrications-Objets-Outils-Produits/Huiles-vegetales-noix/Fiches_plantes/pistachier%20-%20pistache/Morphological%20and%20qualitative%20study%20of%20pistacia%20vera%20pollen%20grains.pdf
Pistacia vera	Anacardiaceae	Pistacia	Pistacia vera	L.	"R27"	Cultivated	Iran	Field	Germinability in vitro	AK et al., 1995	1% agar, 15% sucrose, 0.03% Ca(NO3)2, 20 ppm H3BO3 (pH 7)	No	Stored in damp bottles		24		72	h	3	14	100	Read			Monad	26-50	>6	2	Genus-level, External	Afshari et al., 2008	Afshari, H., Talaei, A., Panahi, B., & Hokmabadi, H. (2008). Morphological and qualitative study of pistachio (Pistacia vera L.) pollen grains and effect of different temperatures on pomological traits. Australian Journal of Crop Science, 1(3), 108-114. Retrieved from <Go to ISI>://WOS:000268682400004	chrome-extension://efaidnbmnnnibpcajpcglclefindmkaj/https://www.doc-developpement-durable.org/file/Fabrications-Objets-Outils-Produits/Huiles-vegetales-noix/Fiches_plantes/pistachier%20-%20pistache/Morphological%20and%20qualitative%20study%20of%20pistacia%20vera%20pollen%20grains.pdf
Pistacia vera	Anacardiaceae	Pistacia	Pistacia vera	L.	"R28"	Cultivated	Iran	Field	Germinability in vitro	AK et al., 1995	1% agar, 15% sucrose, 0.03% Ca(NO3)2, 20 ppm H3BO3 (pH 7)	No	Stored in damp bottles		24		72	h	3	16	100	Read			Monad	26-50	>6	2	Genus-level, External	Afshari et al., 2008	Afshari, H., Talaei, A., Panahi, B., & Hokmabadi, H. (2008). Morphological and qualitative study of pistachio (Pistacia vera L.) pollen grains and effect of different temperatures on pomological traits. Australian Journal of Crop Science, 1(3), 108-114. Retrieved from <Go to ISI>://WOS:000268682400004	chrome-extension://efaidnbmnnnibpcajpcglclefindmkaj/https://www.doc-developpement-durable.org/file/Fabrications-Objets-Outils-Produits/Huiles-vegetales-noix/Fiches_plantes/pistachier%20-%20pistache/Morphological%20and%20qualitative%20study%20of%20pistacia%20vera%20pollen%20grains.pdf
Xanthosoma sagittifolium	Araceae	Xanthosoma	Xanthosoma sagittifolium	(L.) Schott	"TXs 17"	Cultivated	Nigeria	Field	Germinability in vitro	Brewbaker & Kwack, 1963, modified	1.5% bacto-agar, 5% sucrose, 300 ppm Ca3(PO4)2, 100 ppm H3BO3, 100 ppm KNO3	No	Stored with H2SO4		0		0	d	0	45.1872	5*20	Estimated			Tetrad	26-100	0		Genus-level, External	Agueguia & Fatokun, 1998	Agueguia, A., & Fatokun, C. A. (1988). Pollen storage in cocoyam (Xanthosoma sagittifolium (L.) Schott). Euphytica, 39(3), 195-198. doi:10.1007/bf00037095	https://click.endnote.com/viewer?doi=10.1007%2Fbf00037095&token=WzQxMjIyNjksIjEwLjEwMDcvYmYwMDAzNzA5NSJd.-gbkCtQ6Q2ragIg6B3BcfqlW6tU
Xanthosoma sagittifolium	Araceae	Xanthosoma	Xanthosoma sagittifolium	(L.) Schott	"TXs 17"	Cultivated	Nigeria	Field	Germinability in vitro	Brewbaker & Kwack, 1963, modified	1.5% bacto-agar, 5% sucrose, 300 ppm Ca3(PO4)2, 100 ppm H3BO3, 100 ppm KNO3	No	Stored with H2SO4		5		0	d	0	44.6237	5*20	Estimated			Tetrad	26-100	0		Genus-level, External	Agueguia & Fatokun, 1998	Agueguia, A., & Fatokun, C. A. (1988). Pollen storage in cocoyam (Xanthosoma sagittifolium (L.) Schott). Euphytica, 39(3), 195-198. doi:10.1007/bf00037095	https://click.endnote.com/viewer?doi=10.1007%2Fbf00037095&token=WzQxMjIyNjksIjEwLjEwMDcvYmYwMDAzNzA5NSJd.-gbkCtQ6Q2ragIg6B3BcfqlW6tU
Xanthosoma sagittifolium	Araceae	Xanthosoma	Xanthosoma sagittifolium	(L.) Schott	"TXs 17"	Cultivated	Nigeria	Field	Germinability in vitro	Brewbaker & Kwack, 1963, modified	1.5% bacto-agar, 5% sucrose, 300 ppm Ca3(PO4)2, 100 ppm H3BO3, 100 ppm KNO3	No	Stored with H2SO4	0	0		7	d	7	2.40642	5*20	Estimated			Tetrad	26-100	0		Genus-level, External	Agueguia & Fatokun, 1998	Agueguia, A., & Fatokun, C. A. (1988). Pollen storage in cocoyam (Xanthosoma sagittifolium (L.) Schott). Euphytica, 39(3), 195-198. doi:10.1007/bf00037095	https://click.endnote.com/viewer?doi=10.1007%2Fbf00037095&token=WzQxMjIyNjksIjEwLjEwMDcvYmYwMDAzNzA5NSJd.-gbkCtQ6Q2ragIg6B3BcfqlW6tU
Xanthosoma sagittifolium	Araceae	Xanthosoma	Xanthosoma sagittifolium	(L.) Schott	"TXs 17"	Cultivated	Nigeria	Field	Germinability in vitro	Brewbaker & Kwack, 1963, modified	1.5% bacto-agar, 5% sucrose, 300 ppm Ca3(PO4)2, 100 ppm H3BO3, 100 ppm KNO3	No	Stored with H2SO4	10	0		7	d	7	6.35027	5*20	Estimated			Tetrad	26-100	0		Genus-level, External	Agueguia & Fatokun, 1998	Agueguia, A., & Fatokun, C. A. (1988). Pollen storage in cocoyam (Xanthosoma sagittifolium (L.) Schott). Euphytica, 39(3), 195-198. doi:10.1007/bf00037095	https://click.endnote.com/viewer?doi=10.1007%2Fbf00037095&token=WzQxMjIyNjksIjEwLjEwMDcvYmYwMDAzNzA5NSJd.-gbkCtQ6Q2ragIg6B3BcfqlW6tU
Xanthosoma sagittifolium	Araceae	Xanthosoma	Xanthosoma sagittifolium	(L.) Schott	"TXs 17"	Cultivated	Nigeria	Field	Germinability in vitro	Brewbaker & Kwack, 1963, modified	1.5% bacto-agar, 5% sucrose, 300 ppm Ca3(PO4)2, 100 ppm H3BO3, 100 ppm KNO3	No	Stored with H2SO4	20	0		7	d	7	10.0936	5*20	Estimated			Tetrad	26-100	0		Genus-level, External	Agueguia & Fatokun, 1998	Agueguia, A., & Fatokun, C. A. (1988). Pollen storage in cocoyam (Xanthosoma sagittifolium (L.) Schott). Euphytica, 39(3), 195-198. doi:10.1007/bf00037095	https://click.endnote.com/viewer?doi=10.1007%2Fbf00037095&token=WzQxMjIyNjksIjEwLjEwMDcvYmYwMDAzNzA5NSJd.-gbkCtQ6Q2ragIg6B3BcfqlW6tU
Xanthosoma sagittifolium	Araceae	Xanthosoma	Xanthosoma sagittifolium	(L.) Schott	"TXs 17"	Cultivated	Nigeria	Field	Germinability in vitro	Brewbaker & Kwack, 1963, modified	1.5% bacto-agar, 5% sucrose, 300 ppm Ca3(PO4)2, 100 ppm H3BO3, 100 ppm KNO3	No	Stored with H2SO4	30	0		7	d	7	15.7754	5*20	Estimated			Tetrad	26-100	0		Genus-level, External	Agueguia & Fatokun, 1998	Agueguia, A., & Fatokun, C. A. (1988). Pollen storage in cocoyam (Xanthosoma sagittifolium (L.) Schott). Euphytica, 39(3), 195-198. doi:10.1007/bf00037095	https://click.endnote.com/viewer?doi=10.1007%2Fbf00037095&token=WzQxMjIyNjksIjEwLjEwMDcvYmYwMDAzNzA5NSJd.-gbkCtQ6Q2ragIg6B3BcfqlW6tU
Xanthosoma sagittifolium	Araceae	Xanthosoma	Xanthosoma sagittifolium	(L.) Schott	"TXs 17"	Cultivated	Nigeria	Field	Germinability in vitro	Brewbaker & Kwack, 1963, modified	1.5% bacto-agar, 5% sucrose, 300 ppm Ca3(PO4)2, 100 ppm H3BO3, 100 ppm KNO3	No	Stored with H2SO4	0	5		7	d	7	3.02419	5*20	Estimated			Tetrad	26-100	0		Genus-level, External	Agueguia & Fatokun, 1998	Agueguia, A., & Fatokun, C. A. (1988). Pollen storage in cocoyam (Xanthosoma sagittifolium (L.) Schott). Euphytica, 39(3), 195-198. doi:10.1007/bf00037095	https://click.endnote.com/viewer?doi=10.1007%2Fbf00037095&token=WzQxMjIyNjksIjEwLjEwMDcvYmYwMDAzNzA5NSJd.-gbkCtQ6Q2ragIg6B3BcfqlW6tU
Xanthosoma sagittifolium	Araceae	Xanthosoma	Xanthosoma sagittifolium	(L.) Schott	"TXs 17"	Cultivated	Nigeria	Field	Germinability in vitro	Brewbaker & Kwack, 1963, modified	1.5% bacto-agar, 5% sucrose, 300 ppm Ca3(PO4)2, 100 ppm H3BO3, 100 ppm KNO3	No	Stored with H2SO4	10	5		7	d	7	7.45968	5*20	Estimated			Tetrad	26-100	0		Genus-level, External	Agueguia & Fatokun, 1998	Agueguia, A., & Fatokun, C. A. (1988). Pollen storage in cocoyam (Xanthosoma sagittifolium (L.) Schott). Euphytica, 39(3), 195-198. doi:10.1007/bf00037095	https://click.endnote.com/viewer?doi=10.1007%2Fbf00037095&token=WzQxMjIyNjksIjEwLjEwMDcvYmYwMDAzNzA5NSJd.-gbkCtQ6Q2ragIg6B3BcfqlW6tU
Xanthosoma sagittifolium	Araceae	Xanthosoma	Xanthosoma sagittifolium	(L.) Schott	"TXs 17"	Cultivated	Nigeria	Field	Germinability in vitro	Brewbaker & Kwack, 1963, modified	1.5% bacto-agar, 5% sucrose, 300 ppm Ca3(PO4)2, 100 ppm H3BO3, 100 ppm KNO3	No	Stored with H2SO4	20	5		7	d	7	9.27419	5*20	Estimated			Tetrad	26-100	0		Genus-level, External	Agueguia & Fatokun, 1998	Agueguia, A., & Fatokun, C. A. (1988). Pollen storage in cocoyam (Xanthosoma sagittifolium (L.) Schott). Euphytica, 39(3), 195-198. doi:10.1007/bf00037095	https://click.endnote.com/viewer?doi=10.1007%2Fbf00037095&token=WzQxMjIyNjksIjEwLjEwMDcvYmYwMDAzNzA5NSJd.-gbkCtQ6Q2ragIg6B3BcfqlW6tU
Xanthosoma sagittifolium	Araceae	Xanthosoma	Xanthosoma sagittifolium	(L.) Schott	"TXs 17"	Cultivated	Nigeria	Field	Germinability in vitro	Brewbaker & Kwack, 1963, modified	1.5% bacto-agar, 5% sucrose, 300 ppm Ca3(PO4)2, 100 ppm H3BO3, 100 ppm KNO3	No	Stored with H2SO4	30	5		7	d	7	29.7715	5*20	Estimated			Tetrad	26-100	0		Genus-level, External	Agueguia & Fatokun, 1998	Agueguia, A., & Fatokun, C. A. (1988). Pollen storage in cocoyam (Xanthosoma sagittifolium (L.) Schott). Euphytica, 39(3), 195-198. doi:10.1007/bf00037095	https://click.endnote.com/viewer?doi=10.1007%2Fbf00037095&token=WzQxMjIyNjksIjEwLjEwMDcvYmYwMDAzNzA5NSJd.-gbkCtQ6Q2ragIg6B3BcfqlW6tU
Xanthosoma sagittifolium	Araceae	Xanthosoma	Xanthosoma sagittifolium	(L.) Schott	"TXs 17"	Cultivated	Nigeria	Field	Germinability in vitro	Brewbaker & Kwack, 1963, modified	1.5% bacto-agar, 5% sucrose, 300 ppm Ca3(PO4)2, 100 ppm H3BO3, 100 ppm KNO3	No	Stored with H2SO4	0	0		14	d	14	7.01872	5*20	Estimated			Tetrad	26-100	0		Genus-level, External	Agueguia & Fatokun, 1998	Agueguia, A., & Fatokun, C. A. (1988). Pollen storage in cocoyam (Xanthosoma sagittifolium (L.) Schott). Euphytica, 39(3), 195-198. doi:10.1007/bf00037095	https://click.endnote.com/viewer?doi=10.1007%2Fbf00037095&token=WzQxMjIyNjksIjEwLjEwMDcvYmYwMDAzNzA5NSJd.-gbkCtQ6Q2ragIg6B3BcfqlW6tU
Xanthosoma sagittifolium	Araceae	Xanthosoma	Xanthosoma sagittifolium	(L.) Schott	"TXs 17"	Cultivated	Nigeria	Field	Germinability in vitro	Brewbaker & Kwack, 1963, modified	1.5% bacto-agar, 5% sucrose, 300 ppm Ca3(PO4)2, 100 ppm H3BO3, 100 ppm KNO3	No	Stored with H2SO4	10	0		14	d	14	5.28075	5*20	Estimated			Tetrad	26-100	0		Genus-level, External	Agueguia & Fatokun, 1998	Agueguia, A., & Fatokun, C. A. (1988). Pollen storage in cocoyam (Xanthosoma sagittifolium (L.) Schott). Euphytica, 39(3), 195-198. doi:10.1007/bf00037095	https://click.endnote.com/viewer?doi=10.1007%2Fbf00037095&token=WzQxMjIyNjksIjEwLjEwMDcvYmYwMDAzNzA5NSJd.-gbkCtQ6Q2ragIg6B3BcfqlW6tU
Xanthosoma sagittifolium	Araceae	Xanthosoma	Xanthosoma sagittifolium	(L.) Schott	"TXs 17"	Cultivated	Nigeria	Field	Germinability in vitro	Brewbaker & Kwack, 1963, modified	1.5% bacto-agar, 5% sucrose, 300 ppm Ca3(PO4)2, 100 ppm H3BO3, 100 ppm KNO3	No	Stored with H2SO4	20	0		14	d	14	8.35561	5*20	Estimated			Tetrad	26-100	0		Genus-level, External	Agueguia & Fatokun, 1998	Agueguia, A., & Fatokun, C. A. (1988). Pollen storage in cocoyam (Xanthosoma sagittifolium (L.) Schott). Euphytica, 39(3), 195-198. doi:10.1007/bf00037095	https://click.endnote.com/viewer?doi=10.1007%2Fbf00037095&token=WzQxMjIyNjksIjEwLjEwMDcvYmYwMDAzNzA5NSJd.-gbkCtQ6Q2ragIg6B3BcfqlW6tU
Xanthosoma sagittifolium	Araceae	Xanthosoma	Xanthosoma sagittifolium	(L.) Schott	"TXs 17"	Cultivated	Nigeria	Field	Germinability in vitro	Brewbaker & Kwack, 1963, modified	1.5% bacto-agar, 5% sucrose, 300 ppm Ca3(PO4)2, 100 ppm H3BO3, 100 ppm KNO3	No	Stored with H2SO4	30	0		14	d	14	14.1043	5*20	Estimated			Tetrad	26-100	0		Genus-level, External	Agueguia & Fatokun, 1998	Agueguia, A., & Fatokun, C. A. (1988). Pollen storage in cocoyam (Xanthosoma sagittifolium (L.) Schott). Euphytica, 39(3), 195-198. doi:10.1007/bf00037095	https://click.endnote.com/viewer?doi=10.1007%2Fbf00037095&token=WzQxMjIyNjksIjEwLjEwMDcvYmYwMDAzNzA5NSJd.-gbkCtQ6Q2ragIg6B3BcfqlW6tU
Xanthosoma sagittifolium	Araceae	Xanthosoma	Xanthosoma sagittifolium	(L.) Schott	"TXs 17"	Cultivated	Nigeria	Field	Germinability in vitro	Brewbaker & Kwack, 1963, modified	1.5% bacto-agar, 5% sucrose, 300 ppm Ca3(PO4)2, 100 ppm H3BO3, 100 ppm KNO3	No	Stored with H2SO4	0	5		14	d	14	5.64516	5*20	Estimated			Tetrad	26-100	0		Genus-level, External	Agueguia & Fatokun, 1998	Agueguia, A., & Fatokun, C. A. (1988). Pollen storage in cocoyam (Xanthosoma sagittifolium (L.) Schott). Euphytica, 39(3), 195-198. doi:10.1007/bf00037095	https://click.endnote.com/viewer?doi=10.1007%2Fbf00037095&token=WzQxMjIyNjksIjEwLjEwMDcvYmYwMDAzNzA5NSJd.-gbkCtQ6Q2ragIg6B3BcfqlW6tU
Xanthosoma sagittifolium	Araceae	Xanthosoma	Xanthosoma sagittifolium	(L.) Schott	"TXs 17"	Cultivated	Nigeria	Field	Germinability in vitro	Brewbaker & Kwack, 1963, modified	1.5% bacto-agar, 5% sucrose, 300 ppm Ca3(PO4)2, 100 ppm H3BO3, 100 ppm KNO3	No	Stored with H2SO4	10	5		14	d	14	6.25	5*20	Estimated			Tetrad	26-100	0		Genus-level, External	Agueguia & Fatokun, 1998	Agueguia, A., & Fatokun, C. A. (1988). Pollen storage in cocoyam (Xanthosoma sagittifolium (L.) Schott). Euphytica, 39(3), 195-198. doi:10.1007/bf00037095	https://click.endnote.com/viewer?doi=10.1007%2Fbf00037095&token=WzQxMjIyNjksIjEwLjEwMDcvYmYwMDAzNzA5NSJd.-gbkCtQ6Q2ragIg6B3BcfqlW6tU
Xanthosoma sagittifolium	Araceae	Xanthosoma	Xanthosoma sagittifolium	(L.) Schott	"TXs 17"	Cultivated	Nigeria	Field	Germinability in vitro	Brewbaker & Kwack, 1963, modified	1.5% bacto-agar, 5% sucrose, 300 ppm Ca3(PO4)2, 100 ppm H3BO3, 100 ppm KNO3	No	Stored with H2SO4	20	5		14	d	14	7.99731	5*20	Estimated			Tetrad	26-100	0		Genus-level, External	Agueguia & Fatokun, 1998	Agueguia, A., & Fatokun, C. A. (1988). Pollen storage in cocoyam (Xanthosoma sagittifolium (L.) Schott). Euphytica, 39(3), 195-198. doi:10.1007/bf00037095	https://click.endnote.com/viewer?doi=10.1007%2Fbf00037095&token=WzQxMjIyNjksIjEwLjEwMDcvYmYwMDAzNzA5NSJd.-gbkCtQ6Q2ragIg6B3BcfqlW6tU
Xanthosoma sagittifolium	Araceae	Xanthosoma	Xanthosoma sagittifolium	(L.) Schott	"TXs 17"	Cultivated	Nigeria	Field	Germinability in vitro	Brewbaker & Kwack, 1963, modified	1.5% bacto-agar, 5% sucrose, 300 ppm Ca3(PO4)2, 100 ppm H3BO3, 100 ppm KNO3	No	Stored with H2SO4	30	5		14	d	14	16.5995	5*20	Estimated			Tetrad	26-100	0		Genus-level, External	Agueguia & Fatokun, 1998	Agueguia, A., & Fatokun, C. A. (1988). Pollen storage in cocoyam (Xanthosoma sagittifolium (L.) Schott). Euphytica, 39(3), 195-198. doi:10.1007/bf00037095	https://click.endnote.com/viewer?doi=10.1007%2Fbf00037095&token=WzQxMjIyNjksIjEwLjEwMDcvYmYwMDAzNzA5NSJd.-gbkCtQ6Q2ragIg6B3BcfqlW6tU
Xanthosoma sagittifolium	Araceae	Xanthosoma	Xanthosoma sagittifolium	(L.) Schott	"TXs 17"	Cultivated	Nigeria	Field	Germinability in vitro	Brewbaker & Kwack, 1963, modified	1.5% bacto-agar, 5% sucrose, 300 ppm Ca3(PO4)2, 100 ppm H3BO3, 100 ppm KNO3	No	Stored with H2SO4	0	0		21	d	21	3.81016	5*20	Estimated			Tetrad	26-100	0		Genus-level, External	Agueguia & Fatokun, 1998	Agueguia, A., & Fatokun, C. A. (1988). Pollen storage in cocoyam (Xanthosoma sagittifolium (L.) Schott). Euphytica, 39(3), 195-198. doi:10.1007/bf00037095	https://click.endnote.com/viewer?doi=10.1007%2Fbf00037095&token=WzQxMjIyNjksIjEwLjEwMDcvYmYwMDAzNzA5NSJd.-gbkCtQ6Q2ragIg6B3BcfqlW6tU
Xanthosoma sagittifolium	Araceae	Xanthosoma	Xanthosoma sagittifolium	(L.) Schott	"TXs 17"	Cultivated	Nigeria	Field	Germinability in vitro	Brewbaker & Kwack, 1963, modified	1.5% bacto-agar, 5% sucrose, 300 ppm Ca3(PO4)2, 100 ppm H3BO3, 100 ppm KNO3	No	Stored with H2SO4	10	0		21	d	21	3.87701	5*20	Estimated			Tetrad	26-100	0		Genus-level, External	Agueguia & Fatokun, 1998	Agueguia, A., & Fatokun, C. A. (1988). Pollen storage in cocoyam (Xanthosoma sagittifolium (L.) Schott). Euphytica, 39(3), 195-198. doi:10.1007/bf00037095	https://click.endnote.com/viewer?doi=10.1007%2Fbf00037095&token=WzQxMjIyNjksIjEwLjEwMDcvYmYwMDAzNzA5NSJd.-gbkCtQ6Q2ragIg6B3BcfqlW6tU
Xanthosoma sagittifolium	Araceae	Xanthosoma	Xanthosoma sagittifolium	(L.) Schott	"TXs 17"	Cultivated	Nigeria	Field	Germinability in vitro	Brewbaker & Kwack, 1963, modified	1.5% bacto-agar, 5% sucrose, 300 ppm Ca3(PO4)2, 100 ppm H3BO3, 100 ppm KNO3	No	Stored with H2SO4	20	0		21	d	21	5.34759	5*20	Estimated			Tetrad	26-100	0		Genus-level, External	Agueguia & Fatokun, 1998	Agueguia, A., & Fatokun, C. A. (1988). Pollen storage in cocoyam (Xanthosoma sagittifolium (L.) Schott). Euphytica, 39(3), 195-198. doi:10.1007/bf00037095	https://click.endnote.com/viewer?doi=10.1007%2Fbf00037095&token=WzQxMjIyNjksIjEwLjEwMDcvYmYwMDAzNzA5NSJd.-gbkCtQ6Q2ragIg6B3BcfqlW6tU
Xanthosoma sagittifolium	Araceae	Xanthosoma	Xanthosoma sagittifolium	(L.) Schott	"TXs 17"	Cultivated	Nigeria	Field	Germinability in vitro	Brewbaker & Kwack, 1963, modified	1.5% bacto-agar, 5% sucrose, 300 ppm Ca3(PO4)2, 100 ppm H3BO3, 100 ppm KNO3	No	Stored with H2SO4	30	0		21	d	21	11.4973	5*20	Estimated			Tetrad	26-100	0		Genus-level, External	Agueguia & Fatokun, 1998	Agueguia, A., & Fatokun, C. A. (1988). Pollen storage in cocoyam (Xanthosoma sagittifolium (L.) Schott). Euphytica, 39(3), 195-198. doi:10.1007/bf00037095	https://click.endnote.com/viewer?doi=10.1007%2Fbf00037095&token=WzQxMjIyNjksIjEwLjEwMDcvYmYwMDAzNzA5NSJd.-gbkCtQ6Q2ragIg6B3BcfqlW6tU
Xanthosoma sagittifolium	Araceae	Xanthosoma	Xanthosoma sagittifolium	(L.) Schott	"TXs 17"	Cultivated	Nigeria	Field	Germinability in vitro	Brewbaker & Kwack, 1963, modified	1.5% bacto-agar, 5% sucrose, 300 ppm Ca3(PO4)2, 100 ppm H3BO3, 100 ppm KNO3	No	Stored with H2SO4	0	5		21	d	21	4.03226	5*20	Estimated			Tetrad	26-100	0		Genus-level, External	Agueguia & Fatokun, 1998	Agueguia, A., & Fatokun, C. A. (1988). Pollen storage in cocoyam (Xanthosoma sagittifolium (L.) Schott). Euphytica, 39(3), 195-198. doi:10.1007/bf00037095	https://click.endnote.com/viewer?doi=10.1007%2Fbf00037095&token=WzQxMjIyNjksIjEwLjEwMDcvYmYwMDAzNzA5NSJd.-gbkCtQ6Q2ragIg6B3BcfqlW6tU
Xanthosoma sagittifolium	Araceae	Xanthosoma	Xanthosoma sagittifolium	(L.) Schott	"TXs 17"	Cultivated	Nigeria	Field	Germinability in vitro	Brewbaker & Kwack, 1963, modified	1.5% bacto-agar, 5% sucrose, 300 ppm Ca3(PO4)2, 100 ppm H3BO3, 100 ppm KNO3	No	Stored with H2SO4	10	5		21	d	21	3.0914	5*20	Estimated			Tetrad	26-100	0		Genus-level, External	Agueguia & Fatokun, 1998	Agueguia, A., & Fatokun, C. A. (1988). Pollen storage in cocoyam (Xanthosoma sagittifolium (L.) Schott). Euphytica, 39(3), 195-198. doi:10.1007/bf00037095	https://click.endnote.com/viewer?doi=10.1007%2Fbf00037095&token=WzQxMjIyNjksIjEwLjEwMDcvYmYwMDAzNzA5NSJd.-gbkCtQ6Q2ragIg6B3BcfqlW6tU
Xanthosoma sagittifolium	Araceae	Xanthosoma	Xanthosoma sagittifolium	(L.) Schott	"TXs 17"	Cultivated	Nigeria	Field	Germinability in vitro	Brewbaker & Kwack, 1963, modified	1.5% bacto-agar, 5% sucrose, 300 ppm Ca3(PO4)2, 100 ppm H3BO3, 100 ppm KNO3	No	Stored with H2SO4	20	5		21	d	21	5.37634	5*20	Estimated			Tetrad	26-100	0		Genus-level, External	Agueguia & Fatokun, 1998	Agueguia, A., & Fatokun, C. A. (1988). Pollen storage in cocoyam (Xanthosoma sagittifolium (L.) Schott). Euphytica, 39(3), 195-198. doi:10.1007/bf00037095	https://click.endnote.com/viewer?doi=10.1007%2Fbf00037095&token=WzQxMjIyNjksIjEwLjEwMDcvYmYwMDAzNzA5NSJd.-gbkCtQ6Q2ragIg6B3BcfqlW6tU
Xanthosoma sagittifolium	Araceae	Xanthosoma	Xanthosoma sagittifolium	(L.) Schott	"TXs 17"	Cultivated	Nigeria	Field	Germinability in vitro	Brewbaker & Kwack, 1963, modified	1.5% bacto-agar, 5% sucrose, 300 ppm Ca3(PO4)2, 100 ppm H3BO3, 100 ppm KNO3	No	Stored with H2SO4	30	5		21	d	21	14.5161	5*20	Estimated			Tetrad	26-100	0		Genus-level, External	Agueguia & Fatokun, 1998	Agueguia, A., & Fatokun, C. A. (1988). Pollen storage in cocoyam (Xanthosoma sagittifolium (L.) Schott). Euphytica, 39(3), 195-198. doi:10.1007/bf00037095	https://click.endnote.com/viewer?doi=10.1007%2Fbf00037095&token=WzQxMjIyNjksIjEwLjEwMDcvYmYwMDAzNzA5NSJd.-gbkCtQ6Q2ragIg6B3BcfqlW6tU
Xanthosoma sagittifolium	Araceae	Xanthosoma	Xanthosoma sagittifolium	(L.) Schott	"TXs 17"	Cultivated	Nigeria	Field	Germinability in vitro	Brewbaker & Kwack, 1963, modified	1.5% bacto-agar, 5% sucrose, 300 ppm Ca3(PO4)2, 100 ppm H3BO3, 100 ppm KNO3	No	Stored with H2SO4	0	0		28	d	28	2.60695	5*20	Estimated			Tetrad	26-100	0		Genus-level, External	Agueguia & Fatokun, 1998	Agueguia, A., & Fatokun, C. A. (1988). Pollen storage in cocoyam (Xanthosoma sagittifolium (L.) Schott). Euphytica, 39(3), 195-198. doi:10.1007/bf00037095	https://click.endnote.com/viewer?doi=10.1007%2Fbf00037095&token=WzQxMjIyNjksIjEwLjEwMDcvYmYwMDAzNzA5NSJd.-gbkCtQ6Q2ragIg6B3BcfqlW6tU
Xanthosoma sagittifolium	Araceae	Xanthosoma	Xanthosoma sagittifolium	(L.) Schott	"TXs 17"	Cultivated	Nigeria	Field	Germinability in vitro	Brewbaker & Kwack, 1963, modified	1.5% bacto-agar, 5% sucrose, 300 ppm Ca3(PO4)2, 100 ppm H3BO3, 100 ppm KNO3	No	Stored with H2SO4	10	0		28	d	28	4.54545	5*20	Estimated			Tetrad	26-100	0		Genus-level, External	Agueguia & Fatokun, 1998	Agueguia, A., & Fatokun, C. A. (1988). Pollen storage in cocoyam (Xanthosoma sagittifolium (L.) Schott). Euphytica, 39(3), 195-198. doi:10.1007/bf00037095	https://click.endnote.com/viewer?doi=10.1007%2Fbf00037095&token=WzQxMjIyNjksIjEwLjEwMDcvYmYwMDAzNzA5NSJd.-gbkCtQ6Q2ragIg6B3BcfqlW6tU
Xanthosoma sagittifolium	Araceae	Xanthosoma	Xanthosoma sagittifolium	(L.) Schott	"TXs 17"	Cultivated	Nigeria	Field	Germinability in vitro	Brewbaker & Kwack, 1963, modified	1.5% bacto-agar, 5% sucrose, 300 ppm Ca3(PO4)2, 100 ppm H3BO3, 100 ppm KNO3	No	Stored with H2SO4	20	0		28	d	28	5.2139	5*20	Estimated			Tetrad	26-100	0		Genus-level, External	Agueguia & Fatokun, 1998	Agueguia, A., & Fatokun, C. A. (1988). Pollen storage in cocoyam (Xanthosoma sagittifolium (L.) Schott). Euphytica, 39(3), 195-198. doi:10.1007/bf00037095	https://click.endnote.com/viewer?doi=10.1007%2Fbf00037095&token=WzQxMjIyNjksIjEwLjEwMDcvYmYwMDAzNzA5NSJd.-gbkCtQ6Q2ragIg6B3BcfqlW6tU
Xanthosoma sagittifolium	Araceae	Xanthosoma	Xanthosoma sagittifolium	(L.) Schott	"TXs 17"	Cultivated	Nigeria	Field	Germinability in vitro	Brewbaker & Kwack, 1963, modified	1.5% bacto-agar, 5% sucrose, 300 ppm Ca3(PO4)2, 100 ppm H3BO3, 100 ppm KNO3	No	Stored with H2SO4	30	0		28	d	28	7.55348	5*20	Estimated			Tetrad	26-100	0		Genus-level, External	Agueguia & Fatokun, 1998	Agueguia, A., & Fatokun, C. A. (1988). Pollen storage in cocoyam (Xanthosoma sagittifolium (L.) Schott). Euphytica, 39(3), 195-198. doi:10.1007/bf00037095	https://click.endnote.com/viewer?doi=10.1007%2Fbf00037095&token=WzQxMjIyNjksIjEwLjEwMDcvYmYwMDAzNzA5NSJd.-gbkCtQ6Q2ragIg6B3BcfqlW6tU
Xanthosoma sagittifolium	Araceae	Xanthosoma	Xanthosoma sagittifolium	(L.) Schott	"TXs 17"	Cultivated	Nigeria	Field	Germinability in vitro	Brewbaker & Kwack, 1963, modified	1.5% bacto-agar, 5% sucrose, 300 ppm Ca3(PO4)2, 100 ppm H3BO3, 100 ppm KNO3	No	Stored with H2SO4	0	5		28	d	28	3.76344	5*20	Estimated			Tetrad	26-100	0		Genus-level, External	Agueguia & Fatokun, 1998	Agueguia, A., & Fatokun, C. A. (1988). Pollen storage in cocoyam (Xanthosoma sagittifolium (L.) Schott). Euphytica, 39(3), 195-198. doi:10.1007/bf00037095	https://click.endnote.com/viewer?doi=10.1007%2Fbf00037095&token=WzQxMjIyNjksIjEwLjEwMDcvYmYwMDAzNzA5NSJd.-gbkCtQ6Q2ragIg6B3BcfqlW6tU
Xanthosoma sagittifolium	Araceae	Xanthosoma	Xanthosoma sagittifolium	(L.) Schott	"TXs 17"	Cultivated	Nigeria	Field	Germinability in vitro	Brewbaker & Kwack, 1963, modified	1.5% bacto-agar, 5% sucrose, 300 ppm Ca3(PO4)2, 100 ppm H3BO3, 100 ppm KNO3	No	Stored with H2SO4	10	5		28	d	28	2.68817	5*20	Estimated			Tetrad	26-100	0		Genus-level, External	Agueguia & Fatokun, 1998	Agueguia, A., & Fatokun, C. A. (1988). Pollen storage in cocoyam (Xanthosoma sagittifolium (L.) Schott). Euphytica, 39(3), 195-198. doi:10.1007/bf00037095	https://click.endnote.com/viewer?doi=10.1007%2Fbf00037095&token=WzQxMjIyNjksIjEwLjEwMDcvYmYwMDAzNzA5NSJd.-gbkCtQ6Q2ragIg6B3BcfqlW6tU
Xanthosoma sagittifolium	Araceae	Xanthosoma	Xanthosoma sagittifolium	(L.) Schott	"TXs 17"	Cultivated	Nigeria	Field	Germinability in vitro	Brewbaker & Kwack, 1963, modified	1.5% bacto-agar, 5% sucrose, 300 ppm Ca3(PO4)2, 100 ppm H3BO3, 100 ppm KNO3	No	Stored with H2SO4	20	5		28	d	28	5.04032	5*20	Estimated			Tetrad	26-100	0		Genus-level, External	Agueguia & Fatokun, 1998	Agueguia, A., & Fatokun, C. A. (1988). Pollen storage in cocoyam (Xanthosoma sagittifolium (L.) Schott). Euphytica, 39(3), 195-198. doi:10.1007/bf00037095	https://click.endnote.com/viewer?doi=10.1007%2Fbf00037095&token=WzQxMjIyNjksIjEwLjEwMDcvYmYwMDAzNzA5NSJd.-gbkCtQ6Q2ragIg6B3BcfqlW6tU
Xanthosoma sagittifolium	Araceae	Xanthosoma	Xanthosoma sagittifolium	(L.) Schott	"TXs 17"	Cultivated	Nigeria	Field	Germinability in vitro	Brewbaker & Kwack, 1963, modified	1.5% bacto-agar, 5% sucrose, 300 ppm Ca3(PO4)2, 100 ppm H3BO3, 100 ppm KNO3	No	Stored with H2SO4	30	5		28	d	28	12.836	5*20	Estimated			Tetrad	26-100	0		Genus-level, External	Agueguia & Fatokun, 1998	Agueguia, A., & Fatokun, C. A. (1988). Pollen storage in cocoyam (Xanthosoma sagittifolium (L.) Schott). Euphytica, 39(3), 195-198. doi:10.1007/bf00037095	https://click.endnote.com/viewer?doi=10.1007%2Fbf00037095&token=WzQxMjIyNjksIjEwLjEwMDcvYmYwMDAzNzA5NSJd.-gbkCtQ6Q2ragIg6B3BcfqlW6tU
Ficus carica var. caprificus	Moraceae	Ficus	Ficus carica	L.		Cultivated	Turkey	Field	Germinability in vitro	Gaaliche et al., 2013	1% agar, 5% sucrose, 5 ppm H3BO3 (pH 5.0)	No		87	0		0	d	0	35.9942	4*150	Estimated	0-5		Monad	10-25	2	2	Genus-level, Paldat (2000)	Ahi Kosar & Erturk, 2023	Ahi Kosar, D., & Erturk, U. (2023). Effects of Caprifig (Ficus carica var. caprificus) Storage Temperature and Duration on the Fruit Productivity and Quality of 'Bursa Siyahi' Figs. Horticulturae, 9(1). doi:10.3390/horticulturae9010078	https://click.endnote.com/viewer?doi=10.3390%2Fhorticulturae9010078&token=WzQxMjIyNjksIjEwLjMzOTAvaG9ydGljdWx0dXJhZTkwMTAwNzgiXQ.mLaCkGi30jEiY5DYyrkFnfdu-2I
Ficus carica var. caprificus	Moraceae	Ficus	Ficus carica	L.		Cultivated	Turkey	Field	Germinability in vitro	Gaaliche et al., 2013	1% agar, 5% sucrose, 5 ppm H3BO3 (pH 5.0)	No		87	4		0	d	0	36.196	4*150	Estimated	0-5		Monad	10-25	2	2	Genus-level, Paldat (2000)	Ahi Kosar & Erturk, 2023	Ahi Kosar, D., & Erturk, U. (2023). Effects of Caprifig (Ficus carica var. caprificus) Storage Temperature and Duration on the Fruit Productivity and Quality of 'Bursa Siyahi' Figs. Horticulturae, 9(1). doi:10.3390/horticulturae9010078	https://click.endnote.com/viewer?doi=10.3390%2Fhorticulturae9010078&token=WzQxMjIyNjksIjEwLjMzOTAvaG9ydGljdWx0dXJhZTkwMTAwNzgiXQ.mLaCkGi30jEiY5DYyrkFnfdu-2I
Ficus carica var. caprificus	Moraceae	Ficus	Ficus carica	L.		Cultivated	Turkey	Field	Germinability in vitro	Gaaliche et al., 2013	1% agar, 5% sucrose, 5 ppm H3BO3 (pH 5.0)	No		87	8		0	d	0	35.9942	4*150	Estimated	0-5		Monad	10-25	2	2	Genus-level, Paldat (2000)	Ahi Kosar & Erturk, 2023	Ahi Kosar, D., & Erturk, U. (2023). Effects of Caprifig (Ficus carica var. caprificus) Storage Temperature and Duration on the Fruit Productivity and Quality of 'Bursa Siyahi' Figs. Horticulturae, 9(1). doi:10.3390/horticulturae9010078	https://click.endnote.com/viewer?doi=10.3390%2Fhorticulturae9010078&token=WzQxMjIyNjksIjEwLjMzOTAvaG9ydGljdWx0dXJhZTkwMTAwNzgiXQ.mLaCkGi30jEiY5DYyrkFnfdu-2I
Ficus carica var. caprificus	Moraceae	Ficus	Ficus carica	L.		Cultivated	Turkey	Field	Germinability in vitro	Gaaliche et al., 2013	1% agar, 5% sucrose, 5 ppm H3BO3 (pH 5.0)	No		87	0		4	d	4	43.0548	4*150	Estimated	0-5		Monad	10-25	2	2	Genus-level, Paldat (2000)	Ahi Kosar & Erturk, 2023	Ahi Kosar, D., & Erturk, U. (2023). Effects of Caprifig (Ficus carica var. caprificus) Storage Temperature and Duration on the Fruit Productivity and Quality of 'Bursa Siyahi' Figs. Horticulturae, 9(1). doi:10.3390/horticulturae9010078	https://click.endnote.com/viewer?doi=10.3390%2Fhorticulturae9010078&token=WzQxMjIyNjksIjEwLjMzOTAvaG9ydGljdWx0dXJhZTkwMTAwNzgiXQ.mLaCkGi30jEiY5DYyrkFnfdu-2I
Ficus carica var. caprificus	Moraceae	Ficus	Ficus carica	L.		Cultivated	Turkey	Field	Germinability in vitro	Gaaliche et al., 2013	1% agar, 5% sucrose, 5 ppm H3BO3 (pH 5.0)	No		87	4		4	d	4	50.4179	4*150	Estimated	0-5		Monad	10-25	2	2	Genus-level, Paldat (2000)	Ahi Kosar & Erturk, 2023	Ahi Kosar, D., & Erturk, U. (2023). Effects of Caprifig (Ficus carica var. caprificus) Storage Temperature and Duration on the Fruit Productivity and Quality of 'Bursa Siyahi' Figs. Horticulturae, 9(1). doi:10.3390/horticulturae9010078	https://click.endnote.com/viewer?doi=10.3390%2Fhorticulturae9010078&token=WzQxMjIyNjksIjEwLjMzOTAvaG9ydGljdWx0dXJhZTkwMTAwNzgiXQ.mLaCkGi30jEiY5DYyrkFnfdu-2I
Ficus carica var. caprificus	Moraceae	Ficus	Ficus carica	L.		Cultivated	Turkey	Field	Germinability in vitro	Gaaliche et al., 2013	1% agar, 5% sucrose, 5 ppm H3BO3 (pH 5.0)	No		87	8		4	d	4	53.696	4*150	Estimated	0-5		Monad	10-25	2	2	Genus-level, Paldat (2000)	Ahi Kosar & Erturk, 2023	Ahi Kosar, D., & Erturk, U. (2023). Effects of Caprifig (Ficus carica var. caprificus) Storage Temperature and Duration on the Fruit Productivity and Quality of 'Bursa Siyahi' Figs. Horticulturae, 9(1). doi:10.3390/horticulturae9010078	https://click.endnote.com/viewer?doi=10.3390%2Fhorticulturae9010078&token=WzQxMjIyNjksIjEwLjMzOTAvaG9ydGljdWx0dXJhZTkwMTAwNzgiXQ.mLaCkGi30jEiY5DYyrkFnfdu-2I
Ficus carica var. caprificus	Moraceae	Ficus	Ficus carica	L.		Cultivated	Turkey	Field	Germinability in vitro	Gaaliche et al., 2013	1% agar, 5% sucrose, 5 ppm H3BO3 (pH 5.0)	No		87	0		8	d	8	38.9697	4*150	Estimated	0-5		Monad	10-25	2	2	Genus-level, Paldat (2000)	Ahi Kosar & Erturk, 2023	Ahi Kosar, D., & Erturk, U. (2023). Effects of Caprifig (Ficus carica var. caprificus) Storage Temperature and Duration on the Fruit Productivity and Quality of 'Bursa Siyahi' Figs. Horticulturae, 9(1). doi:10.3390/horticulturae9010078	https://click.endnote.com/viewer?doi=10.3390%2Fhorticulturae9010078&token=WzQxMjIyNjksIjEwLjMzOTAvaG9ydGljdWx0dXJhZTkwMTAwNzgiXQ.mLaCkGi30jEiY5DYyrkFnfdu-2I
Ficus carica var. caprificus	Moraceae	Ficus	Ficus carica	L.		Cultivated	Turkey	Field	Germinability in vitro	Gaaliche et al., 2013	1% agar, 5% sucrose, 5 ppm H3BO3 (pH 5.0)	No		87	4		8	d	8	54.9568	4*150	Estimated	0-5		Monad	10-25	2	2	Genus-level, Paldat (2000)	Ahi Kosar & Erturk, 2023	Ahi Kosar, D., & Erturk, U. (2023). Effects of Caprifig (Ficus carica var. caprificus) Storage Temperature and Duration on the Fruit Productivity and Quality of 'Bursa Siyahi' Figs. Horticulturae, 9(1). doi:10.3390/horticulturae9010078	https://click.endnote.com/viewer?doi=10.3390%2Fhorticulturae9010078&token=WzQxMjIyNjksIjEwLjMzOTAvaG9ydGljdWx0dXJhZTkwMTAwNzgiXQ.mLaCkGi30jEiY5DYyrkFnfdu-2I
Ficus carica var. caprificus	Moraceae	Ficus	Ficus carica	L.		Cultivated	Turkey	Field	Germinability in vitro	Gaaliche et al., 2013	1% agar, 5% sucrose, 5 ppm H3BO3 (pH 5.0)	No		87	8		8	d	8	55.6124	4*150	Estimated	0-5		Monad	10-25	2	2	Genus-level, Paldat (2000)	Ahi Kosar & Erturk, 2023	Ahi Kosar, D., & Erturk, U. (2023). Effects of Caprifig (Ficus carica var. caprificus) Storage Temperature and Duration on the Fruit Productivity and Quality of 'Bursa Siyahi' Figs. Horticulturae, 9(1). doi:10.3390/horticulturae9010078	https://click.endnote.com/viewer?doi=10.3390%2Fhorticulturae9010078&token=WzQxMjIyNjksIjEwLjMzOTAvaG9ydGljdWx0dXJhZTkwMTAwNzgiXQ.mLaCkGi30jEiY5DYyrkFnfdu-2I
Ficus carica var. caprificus	Moraceae	Ficus	Ficus carica	L.		Cultivated	Turkey	Field	Germinability in vitro	Gaaliche et al., 2013	1% agar, 5% sucrose, 5 ppm H3BO3 (pH 5.0)	No		87	0		12	d	12	49.964	4*150	Estimated	0-5		Monad	10-25	2	2	Genus-level, Paldat (2000)	Ahi Kosar & Erturk, 2023	Ahi Kosar, D., & Erturk, U. (2023). Effects of Caprifig (Ficus carica var. caprificus) Storage Temperature and Duration on the Fruit Productivity and Quality of 'Bursa Siyahi' Figs. Horticulturae, 9(1). doi:10.3390/horticulturae9010078	https://click.endnote.com/viewer?doi=10.3390%2Fhorticulturae9010078&token=WzQxMjIyNjksIjEwLjMzOTAvaG9ydGljdWx0dXJhZTkwMTAwNzgiXQ.mLaCkGi30jEiY5DYyrkFnfdu-2I
Ficus carica var. caprificus	Moraceae	Ficus	Ficus carica	L.		Cultivated	Turkey	Field	Germinability in vitro	Gaaliche et al., 2013	1% agar, 5% sucrose, 5 ppm H3BO3 (pH 5.0)	No		87	4		12	d	12	37.3055	4*150	Estimated	0-5		Monad	10-25	2	2	Genus-level, Paldat (2000)	Ahi Kosar & Erturk, 2023	Ahi Kosar, D., & Erturk, U. (2023). Effects of Caprifig (Ficus carica var. caprificus) Storage Temperature and Duration on the Fruit Productivity and Quality of 'Bursa Siyahi' Figs. Horticulturae, 9(1). doi:10.3390/horticulturae9010078	https://click.endnote.com/viewer?doi=10.3390%2Fhorticulturae9010078&token=WzQxMjIyNjksIjEwLjMzOTAvaG9ydGljdWx0dXJhZTkwMTAwNzgiXQ.mLaCkGi30jEiY5DYyrkFnfdu-2I
Ficus carica var. caprificus	Moraceae	Ficus	Ficus carica	L.		Cultivated	Turkey	Field	Germinability in vitro	Gaaliche et al., 2013	1% agar, 5% sucrose, 5 ppm H3BO3 (pH 5.0)	No		87	8		12	d	12	39.3228	4*150	Estimated	0-5		Monad	10-25	2	2	Genus-level, Paldat (2000)	Ahi Kosar & Erturk, 2023	Ahi Kosar, D., & Erturk, U. (2023). Effects of Caprifig (Ficus carica var. caprificus) Storage Temperature and Duration on the Fruit Productivity and Quality of 'Bursa Siyahi' Figs. Horticulturae, 9(1). doi:10.3390/horticulturae9010078	https://click.endnote.com/viewer?doi=10.3390%2Fhorticulturae9010078&token=WzQxMjIyNjksIjEwLjMzOTAvaG9ydGljdWx0dXJhZTkwMTAwNzgiXQ.mLaCkGi30jEiY5DYyrkFnfdu-2I
Ficus carica var. caprificus	Moraceae	Ficus	Ficus carica	L.		Cultivated	Turkey	Field	Germinability in vitro	Gaaliche et al., 2013	1% agar, 5% sucrose, 5 ppm H3BO3 (pH 5.0)	No		87	0		16	d	16	29.7911	4*150	Estimated	0-5		Monad	10-25	2	2	Genus-level, Paldat (2000)	Ahi Kosar & Erturk, 2023	Ahi Kosar, D., & Erturk, U. (2023). Effects of Caprifig (Ficus carica var. caprificus) Storage Temperature and Duration on the Fruit Productivity and Quality of 'Bursa Siyahi' Figs. Horticulturae, 9(1). doi:10.3390/horticulturae9010078	https://click.endnote.com/viewer?doi=10.3390%2Fhorticulturae9010078&token=WzQxMjIyNjksIjEwLjMzOTAvaG9ydGljdWx0dXJhZTkwMTAwNzgiXQ.mLaCkGi30jEiY5DYyrkFnfdu-2I
Ficus carica var. caprificus	Moraceae	Ficus	Ficus carica	L.		Cultivated	Turkey	Field	Germinability in vitro	Gaaliche et al., 2013	1% agar, 5% sucrose, 5 ppm H3BO3 (pH 5.0)	No		87	4		16	d	16	34.5317	4*150	Estimated	0-5		Monad	10-25	2	2	Genus-level, Paldat (2000)	Ahi Kosar & Erturk, 2023	Ahi Kosar, D., & Erturk, U. (2023). Effects of Caprifig (Ficus carica var. caprificus) Storage Temperature and Duration on the Fruit Productivity and Quality of 'Bursa Siyahi' Figs. Horticulturae, 9(1). doi:10.3390/horticulturae9010078	https://click.endnote.com/viewer?doi=10.3390%2Fhorticulturae9010078&token=WzQxMjIyNjksIjEwLjMzOTAvaG9ydGljdWx0dXJhZTkwMTAwNzgiXQ.mLaCkGi30jEiY5DYyrkFnfdu-2I
Ficus carica var. caprificus	Moraceae	Ficus	Ficus carica	L.		Cultivated	Turkey	Field	Germinability in vitro	Gaaliche et al., 2013	1% agar, 5% sucrose, 5 ppm H3BO3 (pH 5.0)	No		87	8		16	d	16	47.5937	4*150	Estimated	0-5		Monad	10-25	2	2	Genus-level, Paldat (2000)	Ahi Kosar & Erturk, 2023	Ahi Kosar, D., & Erturk, U. (2023). Effects of Caprifig (Ficus carica var. caprificus) Storage Temperature and Duration on the Fruit Productivity and Quality of 'Bursa Siyahi' Figs. Horticulturae, 9(1). doi:10.3390/horticulturae9010078	https://click.endnote.com/viewer?doi=10.3390%2Fhorticulturae9010078&token=WzQxMjIyNjksIjEwLjMzOTAvaG9ydGljdWx0dXJhZTkwMTAwNzgiXQ.mLaCkGi30jEiY5DYyrkFnfdu-2I
Ficus carica var. caprificus	Moraceae	Ficus	Ficus carica	L.		Cultivated	Turkey	Field	Germinability in vitro	Gaaliche et al., 2013	1% agar, 5% sucrose, 5 ppm H3BO3 (pH 5.0)	No		87	0		20	d	20	27.8746	4*150	Estimated	0-5		Monad	10-25	2	2	Genus-level, Paldat (2000)	Ahi Kosar & Erturk, 2023	Ahi Kosar, D., & Erturk, U. (2023). Effects of Caprifig (Ficus carica var. caprificus) Storage Temperature and Duration on the Fruit Productivity and Quality of 'Bursa Siyahi' Figs. Horticulturae, 9(1). doi:10.3390/horticulturae9010078	https://click.endnote.com/viewer?doi=10.3390%2Fhorticulturae9010078&token=WzQxMjIyNjksIjEwLjMzOTAvaG9ydGljdWx0dXJhZTkwMTAwNzgiXQ.mLaCkGi30jEiY5DYyrkFnfdu-2I
Ficus carica var. caprificus	Moraceae	Ficus	Ficus carica	L.		Cultivated	Turkey	Field	Germinability in vitro	Gaaliche et al., 2013	1% agar, 5% sucrose, 5 ppm H3BO3 (pH 5.0)	No		87	4		20	d	20	38.062	4*150	Estimated	0-5		Monad	10-25	2	2	Genus-level, Paldat (2000)	Ahi Kosar & Erturk, 2023	Ahi Kosar, D., & Erturk, U. (2023). Effects of Caprifig (Ficus carica var. caprificus) Storage Temperature and Duration on the Fruit Productivity and Quality of 'Bursa Siyahi' Figs. Horticulturae, 9(1). doi:10.3390/horticulturae9010078	https://click.endnote.com/viewer?doi=10.3390%2Fhorticulturae9010078&token=WzQxMjIyNjksIjEwLjMzOTAvaG9ydGljdWx0dXJhZTkwMTAwNzgiXQ.mLaCkGi30jEiY5DYyrkFnfdu-2I
Ficus carica var. caprificus	Moraceae	Ficus	Ficus carica	L.		Cultivated	Turkey	Field	Germinability in vitro	Gaaliche et al., 2013	1% agar, 5% sucrose, 5 ppm H3BO3 (pH 5.0)	No		87	8		20	d	20	32.0101	4*150	Estimated	0-5		Monad	10-25	2	2	Genus-level, Paldat (2000)	Ahi Kosar & Erturk, 2023	Ahi Kosar, D., & Erturk, U. (2023). Effects of Caprifig (Ficus carica var. caprificus) Storage Temperature and Duration on the Fruit Productivity and Quality of 'Bursa Siyahi' Figs. Horticulturae, 9(1). doi:10.3390/horticulturae9010078	https://click.endnote.com/viewer?doi=10.3390%2Fhorticulturae9010078&token=WzQxMjIyNjksIjEwLjMzOTAvaG9ydGljdWx0dXJhZTkwMTAwNzgiXQ.mLaCkGi30jEiY5DYyrkFnfdu-2I
Ficus carica var. caprificus	Moraceae	Ficus	Ficus carica	L.		Cultivated	Turkey	Field	Stainability	TTC (2,3,5-triphenyl tetrazolium chloride)		No		87	0		0	d	0	77.8083	4*150	Estimated	0-5		Monad	10-25	2	2	Genus-level, Paldat (2000)	Ahi Kosar & Erturk, 2023	Ahi Kosar, D., & Erturk, U. (2023). Effects of Caprifig (Ficus carica var. caprificus) Storage Temperature and Duration on the Fruit Productivity and Quality of 'Bursa Siyahi' Figs. Horticulturae, 9(1). doi:10.3390/horticulturae9010078	https://click.endnote.com/viewer?doi=10.3390%2Fhorticulturae9010078&token=WzQxMjIyNjksIjEwLjMzOTAvaG9ydGljdWx0dXJhZTkwMTAwNzgiXQ.mLaCkGi30jEiY5DYyrkFnfdu-2I
Ficus carica var. caprificus	Moraceae	Ficus	Ficus carica	L.		Cultivated	Turkey	Field	Stainability	TTC (2,3,5-triphenyl tetrazolium chloride)		No		87	4		0	d	0	77.8269	4*150	Estimated	0-5		Monad	10-25	2	2	Genus-level, Paldat (2000)	Ahi Kosar & Erturk, 2023	Ahi Kosar, D., & Erturk, U. (2023). Effects of Caprifig (Ficus carica var. caprificus) Storage Temperature and Duration on the Fruit Productivity and Quality of 'Bursa Siyahi' Figs. Horticulturae, 9(1). doi:10.3390/horticulturae9010078	https://click.endnote.com/viewer?doi=10.3390%2Fhorticulturae9010078&token=WzQxMjIyNjksIjEwLjMzOTAvaG9ydGljdWx0dXJhZTkwMTAwNzgiXQ.mLaCkGi30jEiY5DYyrkFnfdu-2I
Ficus carica var. caprificus	Moraceae	Ficus	Ficus carica	L.		Cultivated	Turkey	Field	Stainability	TTC (2,3,5-triphenyl tetrazolium chloride)		No		87	8		0	d	0	77.8083	4*150	Estimated	0-5		Monad	10-25	2	2	Genus-level, Paldat (2000)	Ahi Kosar & Erturk, 2023	Ahi Kosar, D., & Erturk, U. (2023). Effects of Caprifig (Ficus carica var. caprificus) Storage Temperature and Duration on the Fruit Productivity and Quality of 'Bursa Siyahi' Figs. Horticulturae, 9(1). doi:10.3390/horticulturae9010078	https://click.endnote.com/viewer?doi=10.3390%2Fhorticulturae9010078&token=WzQxMjIyNjksIjEwLjMzOTAvaG9ydGljdWx0dXJhZTkwMTAwNzgiXQ.mLaCkGi30jEiY5DYyrkFnfdu-2I
Ficus carica var. caprificus	Moraceae	Ficus	Ficus carica	L.		Cultivated	Turkey	Field	Stainability	TTC (2,3,5-triphenyl tetrazolium chloride)		No		87	0		4	d	4	78.5131	4*150	Estimated	0-5		Monad	10-25	2	2	Genus-level, Paldat (2000)	Ahi Kosar & Erturk, 2023	Ahi Kosar, D., & Erturk, U. (2023). Effects of Caprifig (Ficus carica var. caprificus) Storage Temperature and Duration on the Fruit Productivity and Quality of 'Bursa Siyahi' Figs. Horticulturae, 9(1). doi:10.3390/horticulturae9010078	https://click.endnote.com/viewer?doi=10.3390%2Fhorticulturae9010078&token=WzQxMjIyNjksIjEwLjMzOTAvaG9ydGljdWx0dXJhZTkwMTAwNzgiXQ.mLaCkGi30jEiY5DYyrkFnfdu-2I
Ficus carica var. caprificus	Moraceae	Ficus	Ficus carica	L.		Cultivated	Turkey	Field	Stainability	TTC (2,3,5-triphenyl tetrazolium chloride)		No		87	4		4	d	4	74.6182	4*150	Estimated	0-5		Monad	10-25	2	2	Genus-level, Paldat (2000)	Ahi Kosar & Erturk, 2023	Ahi Kosar, D., & Erturk, U. (2023). Effects of Caprifig (Ficus carica var. caprificus) Storage Temperature and Duration on the Fruit Productivity and Quality of 'Bursa Siyahi' Figs. Horticulturae, 9(1). doi:10.3390/horticulturae9010078	https://click.endnote.com/viewer?doi=10.3390%2Fhorticulturae9010078&token=WzQxMjIyNjksIjEwLjMzOTAvaG9ydGljdWx0dXJhZTkwMTAwNzgiXQ.mLaCkGi30jEiY5DYyrkFnfdu-2I
Ficus carica var. caprificus	Moraceae	Ficus	Ficus carica	L.		Cultivated	Turkey	Field	Stainability	TTC (2,3,5-triphenyl tetrazolium chloride)		No		87	8		4	d	4	74.0989	4*150	Estimated	0-5		Monad	10-25	2	2	Genus-level, Paldat (2000)	Ahi Kosar & Erturk, 2023	Ahi Kosar, D., & Erturk, U. (2023). Effects of Caprifig (Ficus carica var. caprificus) Storage Temperature and Duration on the Fruit Productivity and Quality of 'Bursa Siyahi' Figs. Horticulturae, 9(1). doi:10.3390/horticulturae9010078	https://click.endnote.com/viewer?doi=10.3390%2Fhorticulturae9010078&token=WzQxMjIyNjksIjEwLjMzOTAvaG9ydGljdWx0dXJhZTkwMTAwNzgiXQ.mLaCkGi30jEiY5DYyrkFnfdu-2I
Ficus carica var. caprificus	Moraceae	Ficus	Ficus carica	L.		Cultivated	Turkey	Field	Stainability	TTC (2,3,5-triphenyl tetrazolium chloride)		No		87	0		8	d	8	74.4142	4*150	Estimated	0-5		Monad	10-25	2	2	Genus-level, Paldat (2000)	Ahi Kosar & Erturk, 2023	Ahi Kosar, D., & Erturk, U. (2023). Effects of Caprifig (Ficus carica var. caprificus) Storage Temperature and Duration on the Fruit Productivity and Quality of 'Bursa Siyahi' Figs. Horticulturae, 9(1). doi:10.3390/horticulturae9010078	https://click.endnote.com/viewer?doi=10.3390%2Fhorticulturae9010078&token=WzQxMjIyNjksIjEwLjMzOTAvaG9ydGljdWx0dXJhZTkwMTAwNzgiXQ.mLaCkGi30jEiY5DYyrkFnfdu-2I
Ficus carica var. caprificus	Moraceae	Ficus	Ficus carica	L.		Cultivated	Turkey	Field	Stainability	TTC (2,3,5-triphenyl tetrazolium chloride)		No		87	4		8	d	8	79.2736	4*150	Estimated	0-5		Monad	10-25	2	2	Genus-level, Paldat (2000)	Ahi Kosar & Erturk, 2023	Ahi Kosar, D., & Erturk, U. (2023). Effects of Caprifig (Ficus carica var. caprificus) Storage Temperature and Duration on the Fruit Productivity and Quality of 'Bursa Siyahi' Figs. Horticulturae, 9(1). doi:10.3390/horticulturae9010078	https://click.endnote.com/viewer?doi=10.3390%2Fhorticulturae9010078&token=WzQxMjIyNjksIjEwLjMzOTAvaG9ydGljdWx0dXJhZTkwMTAwNzgiXQ.mLaCkGi30jEiY5DYyrkFnfdu-2I
Ficus carica var. caprificus	Moraceae	Ficus	Ficus carica	L.		Cultivated	Turkey	Field	Stainability	TTC (2,3,5-triphenyl tetrazolium chloride)		No		87	8		8	d	8	79.83	4*150	Estimated	5-10		Monad	10-25	2	2	Genus-level, Paldat (2000)	Ahi Kosar & Erturk, 2023	Ahi Kosar, D., & Erturk, U. (2023). Effects of Caprifig (Ficus carica var. caprificus) Storage Temperature and Duration on the Fruit Productivity and Quality of 'Bursa Siyahi' Figs. Horticulturae, 9(1). doi:10.3390/horticulturae9010078	https://click.endnote.com/viewer?doi=10.3390%2Fhorticulturae9010078&token=WzQxMjIyNjksIjEwLjMzOTAvaG9ydGljdWx0dXJhZTkwMTAwNzgiXQ.mLaCkGi30jEiY5DYyrkFnfdu-2I
Ficus carica var. caprificus	Moraceae	Ficus	Ficus carica	L.		Cultivated	Turkey	Field	Stainability	TTC (2,3,5-triphenyl tetrazolium chloride)		No		87	0		12	d	12	76.9923	4*150	Estimated	0-5		Monad	10-25	2	2	Genus-level, Paldat (2000)	Ahi Kosar & Erturk, 2023	Ahi Kosar, D., & Erturk, U. (2023). Effects of Caprifig (Ficus carica var. caprificus) Storage Temperature and Duration on the Fruit Productivity and Quality of 'Bursa Siyahi' Figs. Horticulturae, 9(1). doi:10.3390/horticulturae9010078	https://click.endnote.com/viewer?doi=10.3390%2Fhorticulturae9010078&token=WzQxMjIyNjksIjEwLjMzOTAvaG9ydGljdWx0dXJhZTkwMTAwNzgiXQ.mLaCkGi30jEiY5DYyrkFnfdu-2I
Ficus carica var. caprificus	Moraceae	Ficus	Ficus carica	L.		Cultivated	Turkey	Field	Stainability	TTC (2,3,5-triphenyl tetrazolium chloride)		No		87	4		12	d	12	75.4714	4*150	Estimated	0-5		Monad	10-25	2	2	Genus-level, Paldat (2000)	Ahi Kosar & Erturk, 2023	Ahi Kosar, D., & Erturk, U. (2023). Effects of Caprifig (Ficus carica var. caprificus) Storage Temperature and Duration on the Fruit Productivity and Quality of 'Bursa Siyahi' Figs. Horticulturae, 9(1). doi:10.3390/horticulturae9010078	https://click.endnote.com/viewer?doi=10.3390%2Fhorticulturae9010078&token=WzQxMjIyNjksIjEwLjMzOTAvaG9ydGljdWx0dXJhZTkwMTAwNzgiXQ.mLaCkGi30jEiY5DYyrkFnfdu-2I
Ficus carica var. caprificus	Moraceae	Ficus	Ficus carica	L.		Cultivated	Turkey	Field	Stainability	TTC (2,3,5-triphenyl tetrazolium chloride)		No		87	8		12	d	12	78.5131	4*150	Estimated	0-5		Monad	10-25	2	2	Genus-level, Paldat (2000)	Ahi Kosar & Erturk, 2023	Ahi Kosar, D., & Erturk, U. (2023). Effects of Caprifig (Ficus carica var. caprificus) Storage Temperature and Duration on the Fruit Productivity and Quality of 'Bursa Siyahi' Figs. Horticulturae, 9(1). doi:10.3390/horticulturae9010078	https://click.endnote.com/viewer?doi=10.3390%2Fhorticulturae9010078&token=WzQxMjIyNjksIjEwLjMzOTAvaG9ydGljdWx0dXJhZTkwMTAwNzgiXQ.mLaCkGi30jEiY5DYyrkFnfdu-2I
Ficus carica var. caprificus	Moraceae	Ficus	Ficus carica	L.		Cultivated	Turkey	Field	Stainability	TTC (2,3,5-triphenyl tetrazolium chloride)		No		87	0		16	d	16	76.5842	4*150	Estimated	5-10		Monad	10-25	2	2	Genus-level, Paldat (2000)	Ahi Kosar & Erturk, 2023	Ahi Kosar, D., & Erturk, U. (2023). Effects of Caprifig (Ficus carica var. caprificus) Storage Temperature and Duration on the Fruit Productivity and Quality of 'Bursa Siyahi' Figs. Horticulturae, 9(1). doi:10.3390/horticulturae9010078	https://click.endnote.com/viewer?doi=10.3390%2Fhorticulturae9010078&token=WzQxMjIyNjksIjEwLjMzOTAvaG9ydGljdWx0dXJhZTkwMTAwNzgiXQ.mLaCkGi30jEiY5DYyrkFnfdu-2I
Ficus carica var. caprificus	Moraceae	Ficus	Ficus carica	L.		Cultivated	Turkey	Field	Stainability	TTC (2,3,5-triphenyl tetrazolium chloride)		No		87	4		16	d	16	79.255	4*150	Estimated	0-5		Monad	10-25	2	2	Genus-level, Paldat (2000)	Ahi Kosar & Erturk, 2023	Ahi Kosar, D., & Erturk, U. (2023). Effects of Caprifig (Ficus carica var. caprificus) Storage Temperature and Duration on the Fruit Productivity and Quality of 'Bursa Siyahi' Figs. Horticulturae, 9(1). doi:10.3390/horticulturae9010078	https://click.endnote.com/viewer?doi=10.3390%2Fhorticulturae9010078&token=WzQxMjIyNjksIjEwLjMzOTAvaG9ydGljdWx0dXJhZTkwMTAwNzgiXQ.mLaCkGi30jEiY5DYyrkFnfdu-2I
Ficus carica var. caprificus	Moraceae	Ficus	Ficus carica	L.		Cultivated	Turkey	Field	Stainability	TTC (2,3,5-triphenyl tetrazolium chloride)		No		87	8		16	d	16	77.8083	4*150	Estimated	0-5		Monad	10-25	2	2	Genus-level, Paldat (2000)	Ahi Kosar & Erturk, 2023	Ahi Kosar, D., & Erturk, U. (2023). Effects of Caprifig (Ficus carica var. caprificus) Storage Temperature and Duration on the Fruit Productivity and Quality of 'Bursa Siyahi' Figs. Horticulturae, 9(1). doi:10.3390/horticulturae9010078	https://click.endnote.com/viewer?doi=10.3390%2Fhorticulturae9010078&token=WzQxMjIyNjksIjEwLjMzOTAvaG9ydGljdWx0dXJhZTkwMTAwNzgiXQ.mLaCkGi30jEiY5DYyrkFnfdu-2I
Ficus carica var. caprificus	Moraceae	Ficus	Ficus carica	L.		Cultivated	Turkey	Field	Stainability	TTC (2,3,5-triphenyl tetrazolium chloride)		No		87	0		20	d	20	70.7419	4*150	Estimated	0-5		Monad	10-25	2	2	Genus-level, Paldat (2000)	Ahi Kosar & Erturk, 2023	Ahi Kosar, D., & Erturk, U. (2023). Effects of Caprifig (Ficus carica var. caprificus) Storage Temperature and Duration on the Fruit Productivity and Quality of 'Bursa Siyahi' Figs. Horticulturae, 9(1). doi:10.3390/horticulturae9010078	https://click.endnote.com/viewer?doi=10.3390%2Fhorticulturae9010078&token=WzQxMjIyNjksIjEwLjMzOTAvaG9ydGljdWx0dXJhZTkwMTAwNzgiXQ.mLaCkGi30jEiY5DYyrkFnfdu-2I
Ficus carica var. caprificus	Moraceae	Ficus	Ficus carica	L.		Cultivated	Turkey	Field	Stainability	TTC (2,3,5-triphenyl tetrazolium chloride)		No		87	4		20	d	20	74.7481	4*150	Estimated	0-5		Monad	10-25	2	2	Genus-level, Paldat (2000)	Ahi Kosar & Erturk, 2023	Ahi Kosar, D., & Erturk, U. (2023). Effects of Caprifig (Ficus carica var. caprificus) Storage Temperature and Duration on the Fruit Productivity and Quality of 'Bursa Siyahi' Figs. Horticulturae, 9(1). doi:10.3390/horticulturae9010078	https://click.endnote.com/viewer?doi=10.3390%2Fhorticulturae9010078&token=WzQxMjIyNjksIjEwLjMzOTAvaG9ydGljdWx0dXJhZTkwMTAwNzgiXQ.mLaCkGi30jEiY5DYyrkFnfdu-2I
Ficus carica var. caprificus	Moraceae	Ficus	Ficus carica	L.		Cultivated	Turkey	Field	Stainability	TTC (2,3,5-triphenyl tetrazolium chloride)		No		87	8		20	d	20	75.6198	4*150	Estimated	0-5		Monad	10-25	2	2	Genus-level, Paldat (2000)	Ahi Kosar & Erturk, 2023	Ahi Kosar, D., & Erturk, U. (2023). Effects of Caprifig (Ficus carica var. caprificus) Storage Temperature and Duration on the Fruit Productivity and Quality of 'Bursa Siyahi' Figs. Horticulturae, 9(1). doi:10.3390/horticulturae9010078	https://click.endnote.com/viewer?doi=10.3390%2Fhorticulturae9010078&token=WzQxMjIyNjksIjEwLjMzOTAvaG9ydGljdWx0dXJhZTkwMTAwNzgiXQ.mLaCkGi30jEiY5DYyrkFnfdu-2I
Prunus persica	Rosaceae	Prunus	Prunus persica	(L.) Batsch	Nishiki'	Cultivated	Japan	Field	Germinability in vitro		Not specified	No			-20		0.1	y	36.525	52.0984	Not specified	Estimated			Monad	26-50	3	2	Paldat (2000)	Akihama et al., 1981	Akihama, T., Omura, M., & Kozaki, I. (1979). Long-term Storage of Fruit Tree Pollen and Its Application in Breeding. JARQ-JAPAN AGRICULTURAL RESEARCH QUARTERLY, 13(4), 238-241.	chrome-extension://efaidnbmnnnibpcajpcglclefindmkaj/https://www.jircas.go.jp/sites/default/files/publication/jarq/13-4-238-241_0.pdf
Prunus persica	Rosaceae	Prunus	Prunus persica	(L.) Batsch	Nishiki'	Cultivated	Japan	Field	Germinability in vitro		Not specified	No			5		0.1	y	36.525	55.1085	Not specified	Estimated			Monad	26-50	3	2	Paldat (2000)	Akihama et al., 1981	Akihama, T., Omura, M., & Kozaki, I. (1979). Long-term Storage of Fruit Tree Pollen and Its Application in Breeding. JARQ-JAPAN AGRICULTURAL RESEARCH QUARTERLY, 13(4), 238-241.	chrome-extension://efaidnbmnnnibpcajpcglclefindmkaj/https://www.jircas.go.jp/sites/default/files/publication/jarq/13-4-238-241_0.pdf
Prunus persica	Rosaceae	Prunus	Prunus persica	(L.) Batsch	Nishiki'	Cultivated	Japan	Field	Germinability in vitro		Not specified	No			23		0.1	y	36.525	62.6339	Not specified	Estimated			Monad	26-50	3	2	Paldat (2000)	Akihama et al., 1981	Akihama, T., Omura, M., & Kozaki, I. (1979). Long-term Storage of Fruit Tree Pollen and Its Application in Breeding. JARQ-JAPAN AGRICULTURAL RESEARCH QUARTERLY, 13(4), 238-241.	chrome-extension://efaidnbmnnnibpcajpcglclefindmkaj/https://www.jircas.go.jp/sites/default/files/publication/jarq/13-4-238-241_0.pdf
Prunus persica	Rosaceae	Prunus	Prunus persica	(L.) Batsch	Nishiki'	Cultivated	Japan	Field	Germinability in vitro		Not specified	No			5		0.2	y	73.05	49.8987	Not specified	Estimated			Monad	26-50	3	2	Paldat (2000)	Akihama et al., 1981	Akihama, T., Omura, M., & Kozaki, I. (1979). Long-term Storage of Fruit Tree Pollen and Its Application in Breeding. JARQ-JAPAN AGRICULTURAL RESEARCH QUARTERLY, 13(4), 238-241.	chrome-extension://efaidnbmnnnibpcajpcglclefindmkaj/https://www.jircas.go.jp/sites/default/files/publication/jarq/13-4-238-241_0.pdf
Prunus persica	Rosaceae	Prunus	Prunus persica	(L.) Batsch	Nishiki'	Cultivated	Japan	Field	Germinability in vitro		Not specified	No			23		0.3	y	109.575	3.1259	Not specified	Estimated			Monad	26-50	3	2	Paldat (2000)	Akihama et al., 1981	Akihama, T., Omura, M., & Kozaki, I. (1979). Long-term Storage of Fruit Tree Pollen and Its Application in Breeding. JARQ-JAPAN AGRICULTURAL RESEARCH QUARTERLY, 13(4), 238-241.	chrome-extension://efaidnbmnnnibpcajpcglclefindmkaj/https://www.jircas.go.jp/sites/default/files/publication/jarq/13-4-238-241_0.pdf
Prunus persica	Rosaceae	Prunus	Prunus persica	(L.) Batsch	Nishiki'	Cultivated	Japan	Field	Germinability in vitro		Not specified	No			-20		0.5	y	182.625	60.2026	Not specified	Estimated			Monad	26-50	3	2	Paldat (2000)	Akihama et al., 1981	Akihama, T., Omura, M., & Kozaki, I. (1979). Long-term Storage of Fruit Tree Pollen and Its Application in Breeding. JARQ-JAPAN AGRICULTURAL RESEARCH QUARTERLY, 13(4), 238-241.	chrome-extension://efaidnbmnnnibpcajpcglclefindmkaj/https://www.jircas.go.jp/sites/default/files/publication/jarq/13-4-238-241_0.pdf
Prunus persica	Rosaceae	Prunus	Prunus persica	(L.) Batsch	Nishiki'	Cultivated	Japan	Field	Germinability in vitro		Not specified	No			5		0.5	y	182.625	54.877	Not specified	Estimated			Monad	26-50	3	2	Paldat (2000)	Akihama et al., 1981	Akihama, T., Omura, M., & Kozaki, I. (1979). Long-term Storage of Fruit Tree Pollen and Its Application in Breeding. JARQ-JAPAN AGRICULTURAL RESEARCH QUARTERLY, 13(4), 238-241.	chrome-extension://efaidnbmnnnibpcajpcglclefindmkaj/https://www.jircas.go.jp/sites/default/files/publication/jarq/13-4-238-241_0.pdf
Prunus persica	Rosaceae	Prunus	Prunus persica	(L.) Batsch	Nishiki'	Cultivated	Japan	Field	Germinability in vitro		Not specified	No			23		0.5	y	182.625	3.47323	Not specified	Estimated			Monad	26-50	3	2	Paldat (2000)	Akihama et al., 1981	Akihama, T., Omura, M., & Kozaki, I. (1979). Long-term Storage of Fruit Tree Pollen and Its Application in Breeding. JARQ-JAPAN AGRICULTURAL RESEARCH QUARTERLY, 13(4), 238-241.	chrome-extension://efaidnbmnnnibpcajpcglclefindmkaj/https://www.jircas.go.jp/sites/default/files/publication/jarq/13-4-238-241_0.pdf
Prunus persica	Rosaceae	Prunus	Prunus persica	(L.) Batsch	Nishiki'	Cultivated	Japan	Field	Germinability in vitro		Not specified	No			-20		0.7	y	255.675	64.2547	Not specified	Estimated			Monad	26-50	3	2	Paldat (2000)	Akihama et al., 1981	Akihama, T., Omura, M., & Kozaki, I. (1979). Long-term Storage of Fruit Tree Pollen and Its Application in Breeding. JARQ-JAPAN AGRICULTURAL RESEARCH QUARTERLY, 13(4), 238-241.	chrome-extension://efaidnbmnnnibpcajpcglclefindmkaj/https://www.jircas.go.jp/sites/default/files/publication/jarq/13-4-238-241_0.pdf
Prunus persica	Rosaceae	Prunus	Prunus persica	(L.) Batsch	Nishiki'	Cultivated	Japan	Field	Germinability in vitro		Not specified	No			5		0.7	y	255.675	60.3184	Not specified	Estimated			Monad	26-50	3	2	Paldat (2000)	Akihama et al., 1981	Akihama, T., Omura, M., & Kozaki, I. (1979). Long-term Storage of Fruit Tree Pollen and Its Application in Breeding. JARQ-JAPAN AGRICULTURAL RESEARCH QUARTERLY, 13(4), 238-241.	chrome-extension://efaidnbmnnnibpcajpcglclefindmkaj/https://www.jircas.go.jp/sites/default/files/publication/jarq/13-4-238-241_0.pdf
Prunus persica	Rosaceae	Prunus	Prunus persica	(L.) Batsch	Nishiki'	Cultivated	Japan	Field	Germinability in vitro		Not specified	No			23		0.7	y	255.675	1.62084	Not specified	Estimated			Monad	26-50	3	2	Paldat (2000)	Akihama et al., 1981	Akihama, T., Omura, M., & Kozaki, I. (1979). Long-term Storage of Fruit Tree Pollen and Its Application in Breeding. JARQ-JAPAN AGRICULTURAL RESEARCH QUARTERLY, 13(4), 238-241.	chrome-extension://efaidnbmnnnibpcajpcglclefindmkaj/https://www.jircas.go.jp/sites/default/files/publication/jarq/13-4-238-241_0.pdf
Prunus persica	Rosaceae	Prunus	Prunus persica	(L.) Batsch	Nishiki'	Cultivated	Japan	Field	Germinability in vitro		Not specified	No			-20		1	y	365.25	79.6527	Not specified	Estimated			Monad	26-50	3	2	Paldat (2000)	Akihama et al., 1981	Akihama, T., Omura, M., & Kozaki, I. (1979). Long-term Storage of Fruit Tree Pollen and Its Application in Breeding. JARQ-JAPAN AGRICULTURAL RESEARCH QUARTERLY, 13(4), 238-241.	chrome-extension://efaidnbmnnnibpcajpcglclefindmkaj/https://www.jircas.go.jp/sites/default/files/publication/jarq/13-4-238-241_0.pdf
Prunus persica	Rosaceae	Prunus	Prunus persica	(L.) Batsch	Nishiki'	Cultivated	Japan	Field	Germinability in vitro		Not specified	No			5		1	y	365.25	61.8234	Not specified	Estimated			Monad	26-50	3	2	Paldat (2000)	Akihama et al., 1981	Akihama, T., Omura, M., & Kozaki, I. (1979). Long-term Storage of Fruit Tree Pollen and Its Application in Breeding. JARQ-JAPAN AGRICULTURAL RESEARCH QUARTERLY, 13(4), 238-241.	chrome-extension://efaidnbmnnnibpcajpcglclefindmkaj/https://www.jircas.go.jp/sites/default/files/publication/jarq/13-4-238-241_0.pdf
Prunus persica	Rosaceae	Prunus	Prunus persica	(L.) Batsch	Nishiki'	Cultivated	Japan	Field	Germinability in vitro		Not specified	No			-20		2	y	730.5	71.2012	Not specified	Estimated			Monad	26-50	3	2	Paldat (2000)	Akihama et al., 1981	Akihama, T., Omura, M., & Kozaki, I. (1979). Long-term Storage of Fruit Tree Pollen and Its Application in Breeding. JARQ-JAPAN AGRICULTURAL RESEARCH QUARTERLY, 13(4), 238-241.	chrome-extension://efaidnbmnnnibpcajpcglclefindmkaj/https://www.jircas.go.jp/sites/default/files/publication/jarq/13-4-238-241_0.pdf
Prunus persica	Rosaceae	Prunus	Prunus persica	(L.) Batsch	Nishiki'	Cultivated	Japan	Field	Germinability in vitro		Not specified	No			5		2	y	730.5	26.165	Not specified	Estimated			Monad	26-50	3	2	Paldat (2000)	Akihama et al., 1981	Akihama, T., Omura, M., & Kozaki, I. (1979). Long-term Storage of Fruit Tree Pollen and Its Application in Breeding. JARQ-JAPAN AGRICULTURAL RESEARCH QUARTERLY, 13(4), 238-241.	chrome-extension://efaidnbmnnnibpcajpcglclefindmkaj/https://www.jircas.go.jp/sites/default/files/publication/jarq/13-4-238-241_0.pdf
Prunus persica	Rosaceae	Prunus	Prunus persica	(L.) Batsch	Nishiki'	Cultivated	Japan	Field	Germinability in vitro		Not specified	No			-20		3	y	1095.75	66.8017	Not specified	Estimated			Monad	26-50	3	2	Paldat (2000)	Akihama et al., 1981	Akihama, T., Omura, M., & Kozaki, I. (1979). Long-term Storage of Fruit Tree Pollen and Its Application in Breeding. JARQ-JAPAN AGRICULTURAL RESEARCH QUARTERLY, 13(4), 238-241.	chrome-extension://efaidnbmnnnibpcajpcglclefindmkaj/https://www.jircas.go.jp/sites/default/files/publication/jarq/13-4-238-241_0.pdf
Prunus persica	Rosaceae	Prunus	Prunus persica	(L.) Batsch	Nishiki'	Cultivated	Japan	Field	Germinability in vitro		Not specified	No			5		3	y	1095.75	26.6281	Not specified	Estimated			Monad	26-50	3	2	Paldat (2000)	Akihama et al., 1981	Akihama, T., Omura, M., & Kozaki, I. (1979). Long-term Storage of Fruit Tree Pollen and Its Application in Breeding. JARQ-JAPAN AGRICULTURAL RESEARCH QUARTERLY, 13(4), 238-241.	chrome-extension://efaidnbmnnnibpcajpcglclefindmkaj/https://www.jircas.go.jp/sites/default/files/publication/jarq/13-4-238-241_0.pdf
Prunus persica	Rosaceae	Prunus	Prunus persica	(L.) Batsch	Nishiki'	Cultivated	Japan	Field	Germinability in vitro		Not specified	No			-20		4	y	1461	65.4125	Not specified	Estimated			Monad	26-50	3	2	Paldat (2000)	Akihama et al., 1981	Akihama, T., Omura, M., & Kozaki, I. (1979). Long-term Storage of Fruit Tree Pollen and Its Application in Breeding. JARQ-JAPAN AGRICULTURAL RESEARCH QUARTERLY, 13(4), 238-241.	chrome-extension://efaidnbmnnnibpcajpcglclefindmkaj/https://www.jircas.go.jp/sites/default/files/publication/jarq/13-4-238-241_0.pdf
Prunus persica	Rosaceae	Prunus	Prunus persica	(L.) Batsch	Nishiki'	Cultivated	Japan	Field	Germinability in vitro		Not specified	No			5		4	y	1461	1.04197	Not specified	Estimated			Monad	26-50	3	2	Paldat (2000)	Akihama et al., 1981	Akihama, T., Omura, M., & Kozaki, I. (1979). Long-term Storage of Fruit Tree Pollen and Its Application in Breeding. JARQ-JAPAN AGRICULTURAL RESEARCH QUARTERLY, 13(4), 238-241.	chrome-extension://efaidnbmnnnibpcajpcglclefindmkaj/https://www.jircas.go.jp/sites/default/files/publication/jarq/13-4-238-241_0.pdf
Prunus persica	Rosaceae	Prunus	Prunus persica	(L.) Batsch	Nishiki'	Cultivated	Japan	Field	Germinability in vitro		Not specified	No			-20		7	y	2556.75	63.5601	Not specified	Estimated			Monad	26-50	3	2	Paldat (2000)	Akihama et al., 1981	Akihama, T., Omura, M., & Kozaki, I. (1979). Long-term Storage of Fruit Tree Pollen and Its Application in Breeding. JARQ-JAPAN AGRICULTURAL RESEARCH QUARTERLY, 13(4), 238-241.	chrome-extension://efaidnbmnnnibpcajpcglclefindmkaj/https://www.jircas.go.jp/sites/default/files/publication/jarq/13-4-238-241_0.pdf
Prunus persica	Rosaceae	Prunus	Prunus persica	(L.) Batsch	Nishiki'	Cultivated	Japan	Field	Germinability in vitro		Not specified	No			-20		9	y	3287.25	65.8755	Not specified	Estimated			Monad	26-50	3	2	Paldat (2000)	Akihama et al., 1981	Akihama, T., Omura, M., & Kozaki, I. (1979). Long-term Storage of Fruit Tree Pollen and Its Application in Breeding. JARQ-JAPAN AGRICULTURAL RESEARCH QUARTERLY, 13(4), 238-241.	chrome-extension://efaidnbmnnnibpcajpcglclefindmkaj/https://www.jircas.go.jp/sites/default/files/publication/jarq/13-4-238-241_0.pdf
Lagerstroemia fauriei	Lythraceae	Lagerstroemia	Lagerstroemia subcostata var. fauriei	(Koehne) Hatus. ex Yahara	Kiowa'	Cultivated	USA, Texas		Germinability in vitro	Remy, 1953; Parfitt & Almehdi, 1984	1.2% agar, 15% sucrose	No			-80		0	d	0	77	3*20	Estimated			Monad	26-50	3	2	Genus-level, Paldat (2000)	Akond et al., 2012	Akond, A. S. M. G. M., Pounders, C. T., Blythe, E. K., & Wang, X. (2012). Longevity of crapemyrtle pollen stored at different temperatures. Scientia horticulturae, 139, 53-57. doi:10.1016/j.scienta.2012.02.021	https://www.sciencedirect.com/science/article/pii/S030442381200088X?via%3Dihub
Lagerstroemia fauriei	Lythraceae	Lagerstroemia	Lagerstroemia subcostata var. fauriei	(Koehne) Hatus. ex Yahara	Kiowa'	Cultivated	USA, Texas		Germinability in vitro	Remy, 1953; Parfitt & Almehdi, 1984	1.2% agar, 15% sucrose	No			-20		0	d	0	77	3*20	Estimated			Monad	26-50	3	2	Genus-level, Paldat (2000)	Akond et al., 2012	Akond, A. S. M. G. M., Pounders, C. T., Blythe, E. K., & Wang, X. (2012). Longevity of crapemyrtle pollen stored at different temperatures. Scientia horticulturae, 139, 53-57. doi:10.1016/j.scienta.2012.02.021	https://www.sciencedirect.com/science/article/pii/S030442381200088X?via%3Dihub
Lagerstroemia fauriei	Lythraceae	Lagerstroemia	Lagerstroemia subcostata var. fauriei	(Koehne) Hatus. ex Yahara	Kiowa'	Cultivated	USA, Texas		Germinability in vitro	Remy, 1953; Parfitt & Almehdi, 1984	1.2% agar, 15% sucrose	No			4		0	d	0	77	3*20	Estimated			Monad	26-50	3	2	Genus-level, Paldat (2000)	Akond et al., 2012	Akond, A. S. M. G. M., Pounders, C. T., Blythe, E. K., & Wang, X. (2012). Longevity of crapemyrtle pollen stored at different temperatures. Scientia horticulturae, 139, 53-57. doi:10.1016/j.scienta.2012.02.021	https://www.sciencedirect.com/science/article/pii/S030442381200088X?via%3Dihub
Lagerstroemia fauriei	Lythraceae	Lagerstroemia	Lagerstroemia subcostata var. fauriei	(Koehne) Hatus. ex Yahara	Kiowa'	Cultivated	USA, Texas		Germinability in vitro	Remy, 1953; Parfitt & Almehdi, 1984	1.2% agar, 15% sucrose	No			23		0	d	0	77	3*20	Estimated			Monad	26-50	3	2	Genus-level, Paldat (2000)	Akond et al., 2012	Akond, A. S. M. G. M., Pounders, C. T., Blythe, E. K., & Wang, X. (2012). Longevity of crapemyrtle pollen stored at different temperatures. Scientia horticulturae, 139, 53-57. doi:10.1016/j.scienta.2012.02.021	https://www.sciencedirect.com/science/article/pii/S030442381200088X?via%3Dihub
Lagerstroemia fauriei	Lythraceae	Lagerstroemia	Lagerstroemia subcostata var. fauriei	(Koehne) Hatus. ex Yahara	Kiowa'	Cultivated	USA, Texas		Germinability in vitro	Remy, 1953; Parfitt & Almehdi, 1984	1.2% agar, 15% sucrose	No			-80		7	d	7	46.9484	3*20	Estimated			Monad	26-50	3	2	Genus-level, Paldat (2000)	Akond et al., 2012	Akond, A. S. M. G. M., Pounders, C. T., Blythe, E. K., & Wang, X. (2012). Longevity of crapemyrtle pollen stored at different temperatures. Scientia horticulturae, 139, 53-57. doi:10.1016/j.scienta.2012.02.021	https://www.sciencedirect.com/science/article/pii/S030442381200088X?via%3Dihub
Lagerstroemia fauriei	Lythraceae	Lagerstroemia	Lagerstroemia subcostata var. fauriei	(Koehne) Hatus. ex Yahara	Kiowa'	Cultivated	USA, Texas		Germinability in vitro	Remy, 1953; Parfitt & Almehdi, 1984	1.2% agar, 15% sucrose	No			-20		7	d	7	46.9484	3*20	Estimated			Monad	26-50	3	2	Genus-level, Paldat (2000)	Akond et al., 2012	Akond, A. S. M. G. M., Pounders, C. T., Blythe, E. K., & Wang, X. (2012). Longevity of crapemyrtle pollen stored at different temperatures. Scientia horticulturae, 139, 53-57. doi:10.1016/j.scienta.2012.02.021	https://www.sciencedirect.com/science/article/pii/S030442381200088X?via%3Dihub
Lagerstroemia fauriei	Lythraceae	Lagerstroemia	Lagerstroemia subcostata var. fauriei	(Koehne) Hatus. ex Yahara	Kiowa'	Cultivated	USA, Texas		Germinability in vitro	Remy, 1953; Parfitt & Almehdi, 1984	1.2% agar, 15% sucrose	No			4		7	d	7	37.5587	3*20	Estimated			Monad	26-50	3	2	Genus-level, Paldat (2000)	Akond et al., 2012	Akond, A. S. M. G. M., Pounders, C. T., Blythe, E. K., & Wang, X. (2012). Longevity of crapemyrtle pollen stored at different temperatures. Scientia horticulturae, 139, 53-57. doi:10.1016/j.scienta.2012.02.021	https://www.sciencedirect.com/science/article/pii/S030442381200088X?via%3Dihub
Lagerstroemia fauriei	Lythraceae	Lagerstroemia	Lagerstroemia subcostata var. fauriei	(Koehne) Hatus. ex Yahara	Kiowa'	Cultivated	USA, Texas		Germinability in vitro	Remy, 1953; Parfitt & Almehdi, 1984	1.2% agar, 15% sucrose	No			23		7	d	7	0	3*20	Estimated			Monad	26-50	3	2	Genus-level, Paldat (2000)	Akond et al., 2012	Akond, A. S. M. G. M., Pounders, C. T., Blythe, E. K., & Wang, X. (2012). Longevity of crapemyrtle pollen stored at different temperatures. Scientia horticulturae, 139, 53-57. doi:10.1016/j.scienta.2012.02.021	https://www.sciencedirect.com/science/article/pii/S030442381200088X?via%3Dihub
Lagerstroemia fauriei	Lythraceae	Lagerstroemia	Lagerstroemia subcostata var. fauriei	(Koehne) Hatus. ex Yahara	Kiowa'	Cultivated	USA, Texas		Germinability in vitro	Remy, 1953; Parfitt & Almehdi, 1984	1.2% agar, 15% sucrose	No			-80		15	d	15	27.7934	3*20	Estimated			Monad	26-50	3	2	Genus-level, Paldat (2000)	Akond et al., 2012	Akond, A. S. M. G. M., Pounders, C. T., Blythe, E. K., & Wang, X. (2012). Longevity of crapemyrtle pollen stored at different temperatures. Scientia horticulturae, 139, 53-57. doi:10.1016/j.scienta.2012.02.021	https://www.sciencedirect.com/science/article/pii/S030442381200088X?via%3Dihub
Lagerstroemia fauriei	Lythraceae	Lagerstroemia	Lagerstroemia subcostata var. fauriei	(Koehne) Hatus. ex Yahara	Kiowa'	Cultivated	USA, Texas		Germinability in vitro	Remy, 1953; Parfitt & Almehdi, 1984	1.2% agar, 15% sucrose	No			-20		15	d	15	33.4272	3*20	Estimated			Monad	26-50	3	2	Genus-level, Paldat (2000)	Akond et al., 2012	Akond, A. S. M. G. M., Pounders, C. T., Blythe, E. K., & Wang, X. (2012). Longevity of crapemyrtle pollen stored at different temperatures. Scientia horticulturae, 139, 53-57. doi:10.1016/j.scienta.2012.02.021	https://www.sciencedirect.com/science/article/pii/S030442381200088X?via%3Dihub
Lagerstroemia fauriei	Lythraceae	Lagerstroemia	Lagerstroemia subcostata var. fauriei	(Koehne) Hatus. ex Yahara	Kiowa'	Cultivated	USA, Texas		Germinability in vitro	Remy, 1953; Parfitt & Almehdi, 1984	1.2% agar, 15% sucrose	No			4		15	d	15	15.0235	3*20	Estimated			Monad	26-50	3	2	Genus-level, Paldat (2000)	Akond et al., 2012	Akond, A. S. M. G. M., Pounders, C. T., Blythe, E. K., & Wang, X. (2012). Longevity of crapemyrtle pollen stored at different temperatures. Scientia horticulturae, 139, 53-57. doi:10.1016/j.scienta.2012.02.021	https://www.sciencedirect.com/science/article/pii/S030442381200088X?via%3Dihub
Lagerstroemia fauriei	Lythraceae	Lagerstroemia	Lagerstroemia subcostata var. fauriei	(Koehne) Hatus. ex Yahara	Kiowa'	Cultivated	USA, Texas		Germinability in vitro	Remy, 1953; Parfitt & Almehdi, 1984	1.2% agar, 15% sucrose	No			-80		45	d	45	14.2723	3*20	Estimated			Monad	26-50	3	2	Genus-level, Paldat (2000)	Akond et al., 2012	Akond, A. S. M. G. M., Pounders, C. T., Blythe, E. K., & Wang, X. (2012). Longevity of crapemyrtle pollen stored at different temperatures. Scientia horticulturae, 139, 53-57. doi:10.1016/j.scienta.2012.02.021	https://www.sciencedirect.com/science/article/pii/S030442381200088X?via%3Dihub
Lagerstroemia fauriei	Lythraceae	Lagerstroemia	Lagerstroemia subcostata var. fauriei	(Koehne) Hatus. ex Yahara	Kiowa'	Cultivated	USA, Texas		Germinability in vitro	Remy, 1953; Parfitt & Almehdi, 1984	1.2% agar, 15% sucrose	No			-20		45	d	45	8.26291	3*20	Estimated			Monad	26-50	3	2	Genus-level, Paldat (2000)	Akond et al., 2012	Akond, A. S. M. G. M., Pounders, C. T., Blythe, E. K., & Wang, X. (2012). Longevity of crapemyrtle pollen stored at different temperatures. Scientia horticulturae, 139, 53-57. doi:10.1016/j.scienta.2012.02.021	https://www.sciencedirect.com/science/article/pii/S030442381200088X?via%3Dihub
Lagerstroemia fauriei	Lythraceae	Lagerstroemia	Lagerstroemia subcostata var. fauriei	(Koehne) Hatus. ex Yahara	Kiowa'	Cultivated	USA, Texas		Germinability in vitro	Remy, 1953; Parfitt & Almehdi, 1984	1.2% agar, 15% sucrose	No			4		45	d	45	0	3*20	Estimated			Monad	26-50	3	2	Genus-level, Paldat (2000)	Akond et al., 2012	Akond, A. S. M. G. M., Pounders, C. T., Blythe, E. K., & Wang, X. (2012). Longevity of crapemyrtle pollen stored at different temperatures. Scientia horticulturae, 139, 53-57. doi:10.1016/j.scienta.2012.02.021	https://www.sciencedirect.com/science/article/pii/S030442381200088X?via%3Dihub
Lagerstroemia fauriei	Lythraceae	Lagerstroemia	Lagerstroemia subcostata var. fauriei	(Koehne) Hatus. ex Yahara	Kiowa'	Cultivated	USA, Texas		Germinability in vitro	Remy, 1953; Parfitt & Almehdi, 1984	1.2% agar, 15% sucrose	No			-80		75	d	75	7.51174	3*20	Estimated			Monad	26-50	3	2	Genus-level, Paldat (2000)	Akond et al., 2012	Akond, A. S. M. G. M., Pounders, C. T., Blythe, E. K., & Wang, X. (2012). Longevity of crapemyrtle pollen stored at different temperatures. Scientia horticulturae, 139, 53-57. doi:10.1016/j.scienta.2012.02.021	https://www.sciencedirect.com/science/article/pii/S030442381200088X?via%3Dihub
Lagerstroemia fauriei	Lythraceae	Lagerstroemia	Lagerstroemia subcostata var. fauriei	(Koehne) Hatus. ex Yahara	Kiowa'	Cultivated	USA, Texas		Germinability in vitro	Remy, 1953; Parfitt & Almehdi, 1984	1.2% agar, 15% sucrose	No			-20		75	d	75	7.13615	3*20	Estimated			Monad	26-50	3	2	Genus-level, Paldat (2000)	Akond et al., 2012	Akond, A. S. M. G. M., Pounders, C. T., Blythe, E. K., & Wang, X. (2012). Longevity of crapemyrtle pollen stored at different temperatures. Scientia horticulturae, 139, 53-57. doi:10.1016/j.scienta.2012.02.021	https://www.sciencedirect.com/science/article/pii/S030442381200088X?via%3Dihub
Lagerstroemia fauriei	Lythraceae	Lagerstroemia	Lagerstroemia subcostata var. fauriei	(Koehne) Hatus. ex Yahara	Kiowa'	Cultivated	USA, Texas		Germinability in vitro	Remy, 1953; Parfitt & Almehdi, 1984	1.2% agar, 15% sucrose	No			-80		105	d	105	0	3*20	Estimated			Monad	26-50	3	2	Genus-level, Paldat (2000)	Akond et al., 2012	Akond, A. S. M. G. M., Pounders, C. T., Blythe, E. K., & Wang, X. (2012). Longevity of crapemyrtle pollen stored at different temperatures. Scientia horticulturae, 139, 53-57. doi:10.1016/j.scienta.2012.02.021	https://www.sciencedirect.com/science/article/pii/S030442381200088X?via%3Dihub
Lagerstroemia fauriei	Lythraceae	Lagerstroemia	Lagerstroemia subcostata var. fauriei	(Koehne) Hatus. ex Yahara	Kiowa'	Cultivated	USA, Texas		Germinability in vitro	Remy, 1953; Parfitt & Almehdi, 1984	1.2% agar, 15% sucrose	No			-20		105	d	105	0	3*20	Estimated			Monad	26-50	3	2	Genus-level, Paldat (2000)	Akond et al., 2012	Akond, A. S. M. G. M., Pounders, C. T., Blythe, E. K., & Wang, X. (2012). Longevity of crapemyrtle pollen stored at different temperatures. Scientia horticulturae, 139, 53-57. doi:10.1016/j.scienta.2012.02.021	https://www.sciencedirect.com/science/article/pii/S030442381200088X?via%3Dihub
Lagerstroemia hybrid	Lythraceae	Lagerstroemia	Lagerstroemia	L.	Cheyenne'	Cultivated	USA, Texas		Germinability in vitro	Remy, 1953; Parfitt & Almehdi, 1984	1.2% agar, 15% sucrose	No			-80		0	d	0	80	3*20	Read			Monad	26-50	3	2	Genus-level, Paldat (2000)	Akond et al., 2012	Akond, A. S. M. G. M., Pounders, C. T., Blythe, E. K., & Wang, X. (2012). Longevity of crapemyrtle pollen stored at different temperatures. Scientia horticulturae, 139, 53-57. doi:10.1016/j.scienta.2012.02.021	https://www.sciencedirect.com/science/article/pii/S030442381200088X?via%3Dihub
Lagerstroemia hybrid	Lythraceae	Lagerstroemia	Lagerstroemia	L.	Witchia'	Cultivated	USA, Texas		Germinability in vitro	Remy, 1953; Parfitt & Almehdi, 1984	1.2% agar, 15% sucrose	No			-80		0	d	0	62	3*20	Read			Monad	26-50	3	2	Genus-level, Paldat (2000)	Akond et al., 2012	Akond, A. S. M. G. M., Pounders, C. T., Blythe, E. K., & Wang, X. (2012). Longevity of crapemyrtle pollen stored at different temperatures. Scientia horticulturae, 139, 53-57. doi:10.1016/j.scienta.2012.02.021	https://www.sciencedirect.com/science/article/pii/S030442381200088X?via%3Dihub
Lagerstroemia hybrid	Lythraceae	Lagerstroemia	Lagerstroemia	L.	Cheyenne'	Cultivated	USA, Texas		Germinability in vitro	Remy, 1953; Parfitt & Almehdi, 1984	1.2% agar, 15% sucrose	No			-20		0	d	0	80	3*20	Read			Monad	26-50	3	2	Genus-level, Paldat (2000)	Akond et al., 2012	Akond, A. S. M. G. M., Pounders, C. T., Blythe, E. K., & Wang, X. (2012). Longevity of crapemyrtle pollen stored at different temperatures. Scientia horticulturae, 139, 53-57. doi:10.1016/j.scienta.2012.02.021	https://www.sciencedirect.com/science/article/pii/S030442381200088X?via%3Dihub
Lagerstroemia hybrid	Lythraceae	Lagerstroemia	Lagerstroemia	L.	Witchia'	Cultivated	USA, Texas		Germinability in vitro	Remy, 1953; Parfitt & Almehdi, 1984	1.2% agar, 15% sucrose	No			-20		0	d	0	62	3*20	Read			Monad	26-50	3	2	Genus-level, Paldat (2000)	Akond et al., 2012	Akond, A. S. M. G. M., Pounders, C. T., Blythe, E. K., & Wang, X. (2012). Longevity of crapemyrtle pollen stored at different temperatures. Scientia horticulturae, 139, 53-57. doi:10.1016/j.scienta.2012.02.021	https://www.sciencedirect.com/science/article/pii/S030442381200088X?via%3Dihub
Lagerstroemia hybrid	Lythraceae	Lagerstroemia	Lagerstroemia	L.	Cheyenne'	Cultivated	USA, Texas		Germinability in vitro	Remy, 1953; Parfitt & Almehdi, 1984	1.2% agar, 15% sucrose	No			4		0	d	0	80	3*20	Read			Monad	26-50	3	2	Genus-level, Paldat (2000)	Akond et al., 2012	Akond, A. S. M. G. M., Pounders, C. T., Blythe, E. K., & Wang, X. (2012). Longevity of crapemyrtle pollen stored at different temperatures. Scientia horticulturae, 139, 53-57. doi:10.1016/j.scienta.2012.02.021	https://www.sciencedirect.com/science/article/pii/S030442381200088X?via%3Dihub
Lagerstroemia hybrid	Lythraceae	Lagerstroemia	Lagerstroemia	L.	Witchia'	Cultivated	USA, Texas		Germinability in vitro	Remy, 1953; Parfitt & Almehdi, 1984	1.2% agar, 15% sucrose	No			4		0	d	0	62	3*20	Read			Monad	26-50	3	2	Genus-level, Paldat (2000)	Akond et al., 2012	Akond, A. S. M. G. M., Pounders, C. T., Blythe, E. K., & Wang, X. (2012). Longevity of crapemyrtle pollen stored at different temperatures. Scientia horticulturae, 139, 53-57. doi:10.1016/j.scienta.2012.02.021	https://www.sciencedirect.com/science/article/pii/S030442381200088X?via%3Dihub
Lagerstroemia hybrid	Lythraceae	Lagerstroemia	Lagerstroemia	L.	Cheyenne'	Cultivated	USA, Texas		Germinability in vitro	Remy, 1953; Parfitt & Almehdi, 1984	1.2% agar, 15% sucrose	No			23		0	d	0	80	3*20	Read			Monad	26-50	3	2	Genus-level, Paldat (2000)	Akond et al., 2012	Akond, A. S. M. G. M., Pounders, C. T., Blythe, E. K., & Wang, X. (2012). Longevity of crapemyrtle pollen stored at different temperatures. Scientia horticulturae, 139, 53-57. doi:10.1016/j.scienta.2012.02.021	https://www.sciencedirect.com/science/article/pii/S030442381200088X?via%3Dihub
Lagerstroemia hybrid	Lythraceae	Lagerstroemia	Lagerstroemia	L.	Witchia'	Cultivated	USA, Texas		Germinability in vitro	Remy, 1953; Parfitt & Almehdi, 1984	1.2% agar, 15% sucrose	No			23		0	d	0	62	3*20	Read			Monad	26-50	3	2	Genus-level, Paldat (2000)	Akond et al., 2012	Akond, A. S. M. G. M., Pounders, C. T., Blythe, E. K., & Wang, X. (2012). Longevity of crapemyrtle pollen stored at different temperatures. Scientia horticulturae, 139, 53-57. doi:10.1016/j.scienta.2012.02.021	https://www.sciencedirect.com/science/article/pii/S030442381200088X?via%3Dihub
Lagerstroemia hybrid	Lythraceae	Lagerstroemia	Lagerstroemia	L.	Cheyenne'	Cultivated	USA, Texas		Germinability in vitro	Remy, 1953; Parfitt & Almehdi, 1984	1.2% agar, 15% sucrose	No			-80		7	d	7	57.0892	3*20	Estimated			Monad	26-50	3	2	Genus-level, Paldat (2000)	Akond et al., 2012	Akond, A. S. M. G. M., Pounders, C. T., Blythe, E. K., & Wang, X. (2012). Longevity of crapemyrtle pollen stored at different temperatures. Scientia horticulturae, 139, 53-57. doi:10.1016/j.scienta.2012.02.021	https://www.sciencedirect.com/science/article/pii/S030442381200088X?via%3Dihub
Lagerstroemia hybrid	Lythraceae	Lagerstroemia	Lagerstroemia	L.	Witchia'	Cultivated	USA, Texas		Germinability in vitro	Remy, 1953; Parfitt & Almehdi, 1984	1.2% agar, 15% sucrose	No			-80		7	d	7	55.2113	3*20	Estimated			Monad	26-50	3	2	Genus-level, Paldat (2000)	Akond et al., 2012	Akond, A. S. M. G. M., Pounders, C. T., Blythe, E. K., & Wang, X. (2012). Longevity of crapemyrtle pollen stored at different temperatures. Scientia horticulturae, 139, 53-57. doi:10.1016/j.scienta.2012.02.021	https://www.sciencedirect.com/science/article/pii/S030442381200088X?via%3Dihub
Lagerstroemia hybrid	Lythraceae	Lagerstroemia	Lagerstroemia	L.	Cheyenne'	Cultivated	USA, Texas		Germinability in vitro	Remy, 1953; Parfitt & Almehdi, 1984	1.2% agar, 15% sucrose	No			-20		7	d	7	54.4601	3*20	Estimated			Monad	26-50	3	2	Genus-level, Paldat (2000)	Akond et al., 2012	Akond, A. S. M. G. M., Pounders, C. T., Blythe, E. K., & Wang, X. (2012). Longevity of crapemyrtle pollen stored at different temperatures. Scientia horticulturae, 139, 53-57. doi:10.1016/j.scienta.2012.02.021	https://www.sciencedirect.com/science/article/pii/S030442381200088X?via%3Dihub
Lagerstroemia hybrid	Lythraceae	Lagerstroemia	Lagerstroemia	L.	Witchia'	Cultivated	USA, Texas		Germinability in vitro	Remy, 1953; Parfitt & Almehdi, 1984	1.2% agar, 15% sucrose	No			-20		7	d	7	52.5822	3*20	Estimated			Monad	26-50	3	2	Genus-level, Paldat (2000)	Akond et al., 2012	Akond, A. S. M. G. M., Pounders, C. T., Blythe, E. K., & Wang, X. (2012). Longevity of crapemyrtle pollen stored at different temperatures. Scientia horticulturae, 139, 53-57. doi:10.1016/j.scienta.2012.02.021	https://www.sciencedirect.com/science/article/pii/S030442381200088X?via%3Dihub
Lagerstroemia hybrid	Lythraceae	Lagerstroemia	Lagerstroemia	L.	Cheyenne'	Cultivated	USA, Texas		Germinability in vitro	Remy, 1953; Parfitt & Almehdi, 1984	1.2% agar, 15% sucrose	No			4		7	d	7	46.1972	3*20	Estimated			Monad	26-50	3	2	Genus-level, Paldat (2000)	Akond et al., 2012	Akond, A. S. M. G. M., Pounders, C. T., Blythe, E. K., & Wang, X. (2012). Longevity of crapemyrtle pollen stored at different temperatures. Scientia horticulturae, 139, 53-57. doi:10.1016/j.scienta.2012.02.021	https://www.sciencedirect.com/science/article/pii/S030442381200088X?via%3Dihub
Lagerstroemia hybrid	Lythraceae	Lagerstroemia	Lagerstroemia	L.	Witchia'	Cultivated	USA, Texas		Germinability in vitro	Remy, 1953; Parfitt & Almehdi, 1984	1.2% agar, 15% sucrose	No			4		7	d	7	37.5587	3*20	Estimated			Monad	26-50	3	2	Genus-level, Paldat (2000)	Akond et al., 2012	Akond, A. S. M. G. M., Pounders, C. T., Blythe, E. K., & Wang, X. (2012). Longevity of crapemyrtle pollen stored at different temperatures. Scientia horticulturae, 139, 53-57. doi:10.1016/j.scienta.2012.02.021	https://www.sciencedirect.com/science/article/pii/S030442381200088X?via%3Dihub
Lagerstroemia hybrid	Lythraceae	Lagerstroemia	Lagerstroemia	L.	Cheyenne'	Cultivated	USA, Texas		Germinability in vitro	Remy, 1953; Parfitt & Almehdi, 1984	1.2% agar, 15% sucrose	No			23		7	d	7	0	3*20	Estimated			Monad	26-50	3	2	Genus-level, Paldat (2000)	Akond et al., 2012	Akond, A. S. M. G. M., Pounders, C. T., Blythe, E. K., & Wang, X. (2012). Longevity of crapemyrtle pollen stored at different temperatures. Scientia horticulturae, 139, 53-57. doi:10.1016/j.scienta.2012.02.021	https://www.sciencedirect.com/science/article/pii/S030442381200088X?via%3Dihub
Lagerstroemia hybrid	Lythraceae	Lagerstroemia	Lagerstroemia	L.	Witchia'	Cultivated	USA, Texas		Germinability in vitro	Remy, 1953; Parfitt & Almehdi, 1984	1.2% agar, 15% sucrose	No			23		7	d	7	0	3*20	Estimated			Monad	26-50	3	2	Genus-level, Paldat (2000)	Akond et al., 2012	Akond, A. S. M. G. M., Pounders, C. T., Blythe, E. K., & Wang, X. (2012). Longevity of crapemyrtle pollen stored at different temperatures. Scientia horticulturae, 139, 53-57. doi:10.1016/j.scienta.2012.02.021	https://www.sciencedirect.com/science/article/pii/S030442381200088X?via%3Dihub
Lagerstroemia hybrid	Lythraceae	Lagerstroemia	Lagerstroemia	L.	Cheyenne'	Cultivated	USA, Texas		Germinability in vitro	Remy, 1953; Parfitt & Almehdi, 1984	1.2% agar, 15% sucrose	No			-80		15	d	15	26.2911	3*20	Estimated			Monad	26-50	3	2	Genus-level, Paldat (2000)	Akond et al., 2012	Akond, A. S. M. G. M., Pounders, C. T., Blythe, E. K., & Wang, X. (2012). Longevity of crapemyrtle pollen stored at different temperatures. Scientia horticulturae, 139, 53-57. doi:10.1016/j.scienta.2012.02.021	https://www.sciencedirect.com/science/article/pii/S030442381200088X?via%3Dihub
Lagerstroemia hybrid	Lythraceae	Lagerstroemia	Lagerstroemia	L.	Witchia'	Cultivated	USA, Texas		Germinability in vitro	Remy, 1953; Parfitt & Almehdi, 1984	1.2% agar, 15% sucrose	No			-80		15	d	15	42.0657	3*20	Estimated			Monad	26-50	3	2	Genus-level, Paldat (2000)	Akond et al., 2012	Akond, A. S. M. G. M., Pounders, C. T., Blythe, E. K., & Wang, X. (2012). Longevity of crapemyrtle pollen stored at different temperatures. Scientia horticulturae, 139, 53-57. doi:10.1016/j.scienta.2012.02.021	https://www.sciencedirect.com/science/article/pii/S030442381200088X?via%3Dihub
Lagerstroemia hybrid	Lythraceae	Lagerstroemia	Lagerstroemia	L.	Cheyenne'	Cultivated	USA, Texas		Germinability in vitro	Remy, 1953; Parfitt & Almehdi, 1984	1.2% agar, 15% sucrose	No			-20		15	d	15	21.4085	3*20	Estimated			Monad	26-50	3	2	Genus-level, Paldat (2000)	Akond et al., 2012	Akond, A. S. M. G. M., Pounders, C. T., Blythe, E. K., & Wang, X. (2012). Longevity of crapemyrtle pollen stored at different temperatures. Scientia horticulturae, 139, 53-57. doi:10.1016/j.scienta.2012.02.021	https://www.sciencedirect.com/science/article/pii/S030442381200088X?via%3Dihub
Lagerstroemia hybrid	Lythraceae	Lagerstroemia	Lagerstroemia	L.	Witchia'	Cultivated	USA, Texas		Germinability in vitro	Remy, 1953; Parfitt & Almehdi, 1984	1.2% agar, 15% sucrose	No			-20		15	d	15	42.0657	3*20	Estimated			Monad	26-50	3	2	Genus-level, Paldat (2000)	Akond et al., 2012	Akond, A. S. M. G. M., Pounders, C. T., Blythe, E. K., & Wang, X. (2012). Longevity of crapemyrtle pollen stored at different temperatures. Scientia horticulturae, 139, 53-57. doi:10.1016/j.scienta.2012.02.021	https://www.sciencedirect.com/science/article/pii/S030442381200088X?via%3Dihub
Lagerstroemia hybrid	Lythraceae	Lagerstroemia	Lagerstroemia	L.	Cheyenne'	Cultivated	USA, Texas		Germinability in vitro	Remy, 1953; Parfitt & Almehdi, 1984	1.2% agar, 15% sucrose	No			4		15	d	15	18.7793	3*20	Estimated			Monad	26-50	3	2	Genus-level, Paldat (2000)	Akond et al., 2012	Akond, A. S. M. G. M., Pounders, C. T., Blythe, E. K., & Wang, X. (2012). Longevity of crapemyrtle pollen stored at different temperatures. Scientia horticulturae, 139, 53-57. doi:10.1016/j.scienta.2012.02.021	https://www.sciencedirect.com/science/article/pii/S030442381200088X?via%3Dihub
Lagerstroemia hybrid	Lythraceae	Lagerstroemia	Lagerstroemia	L.	Witchia'	Cultivated	USA, Texas		Germinability in vitro	Remy, 1953; Parfitt & Almehdi, 1984	1.2% agar, 15% sucrose	No			4		15	d	15	30.0469	3*20	Estimated			Monad	26-50	3	2	Genus-level, Paldat (2000)	Akond et al., 2012	Akond, A. S. M. G. M., Pounders, C. T., Blythe, E. K., & Wang, X. (2012). Longevity of crapemyrtle pollen stored at different temperatures. Scientia horticulturae, 139, 53-57. doi:10.1016/j.scienta.2012.02.021	https://www.sciencedirect.com/science/article/pii/S030442381200088X?via%3Dihub
Lagerstroemia hybrid	Lythraceae	Lagerstroemia	Lagerstroemia	L.	Cheyenne'	Cultivated	USA, Texas		Germinability in vitro	Remy, 1953; Parfitt & Almehdi, 1984	1.2% agar, 15% sucrose	No			-80		45	d	45	9.01408	3*20	Estimated			Monad	26-50	3	2	Genus-level, Paldat (2000)	Akond et al., 2012	Akond, A. S. M. G. M., Pounders, C. T., Blythe, E. K., & Wang, X. (2012). Longevity of crapemyrtle pollen stored at different temperatures. Scientia horticulturae, 139, 53-57. doi:10.1016/j.scienta.2012.02.021	https://www.sciencedirect.com/science/article/pii/S030442381200088X?via%3Dihub
Lagerstroemia hybrid	Lythraceae	Lagerstroemia	Lagerstroemia	L.	Witchia'	Cultivated	USA, Texas		Germinability in vitro	Remy, 1953; Parfitt & Almehdi, 1984	1.2% agar, 15% sucrose	No			-80		45	d	45	9.76526	3*20	Estimated			Monad	26-50	3	2	Genus-level, Paldat (2000)	Akond et al., 2012	Akond, A. S. M. G. M., Pounders, C. T., Blythe, E. K., & Wang, X. (2012). Longevity of crapemyrtle pollen stored at different temperatures. Scientia horticulturae, 139, 53-57. doi:10.1016/j.scienta.2012.02.021	https://www.sciencedirect.com/science/article/pii/S030442381200088X?via%3Dihub
Lagerstroemia hybrid	Lythraceae	Lagerstroemia	Lagerstroemia	L.	Cheyenne'	Cultivated	USA, Texas		Germinability in vitro	Remy, 1953; Parfitt & Almehdi, 1984	1.2% agar, 15% sucrose	No			-20		45	d	45	6.38498	3*20	Estimated			Monad	26-50	3	2	Genus-level, Paldat (2000)	Akond et al., 2012	Akond, A. S. M. G. M., Pounders, C. T., Blythe, E. K., & Wang, X. (2012). Longevity of crapemyrtle pollen stored at different temperatures. Scientia horticulturae, 139, 53-57. doi:10.1016/j.scienta.2012.02.021	https://www.sciencedirect.com/science/article/pii/S030442381200088X?via%3Dihub
Lagerstroemia hybrid	Lythraceae	Lagerstroemia	Lagerstroemia	L.	Witchia'	Cultivated	USA, Texas		Germinability in vitro	Remy, 1953; Parfitt & Almehdi, 1984	1.2% agar, 15% sucrose	No			-20		45	d	45	9.38967	3*20	Estimated			Monad	26-50	3	2	Genus-level, Paldat (2000)	Akond et al., 2012	Akond, A. S. M. G. M., Pounders, C. T., Blythe, E. K., & Wang, X. (2012). Longevity of crapemyrtle pollen stored at different temperatures. Scientia horticulturae, 139, 53-57. doi:10.1016/j.scienta.2012.02.021	https://www.sciencedirect.com/science/article/pii/S030442381200088X?via%3Dihub
Lagerstroemia hybrid	Lythraceae	Lagerstroemia	Lagerstroemia	L.	Cheyenne'	Cultivated	USA, Texas		Germinability in vitro	Remy, 1953; Parfitt & Almehdi, 1984	1.2% agar, 15% sucrose	No			4		45	d	45	0	3*20	Estimated			Monad	26-50	3	2	Genus-level, Paldat (2000)	Akond et al., 2012	Akond, A. S. M. G. M., Pounders, C. T., Blythe, E. K., & Wang, X. (2012). Longevity of crapemyrtle pollen stored at different temperatures. Scientia horticulturae, 139, 53-57. doi:10.1016/j.scienta.2012.02.021	https://www.sciencedirect.com/science/article/pii/S030442381200088X?via%3Dihub
Lagerstroemia hybrid	Lythraceae	Lagerstroemia	Lagerstroemia	L.	Witchia'	Cultivated	USA, Texas		Germinability in vitro	Remy, 1953; Parfitt & Almehdi, 1984	1.2% agar, 15% sucrose	No			4		45	d	45	7.13615	3*20	Estimated			Monad	26-50	3	2	Genus-level, Paldat (2000)	Akond et al., 2012	Akond, A. S. M. G. M., Pounders, C. T., Blythe, E. K., & Wang, X. (2012). Longevity of crapemyrtle pollen stored at different temperatures. Scientia horticulturae, 139, 53-57. doi:10.1016/j.scienta.2012.02.021	https://www.sciencedirect.com/science/article/pii/S030442381200088X?via%3Dihub
Lagerstroemia hybrid	Lythraceae	Lagerstroemia	Lagerstroemia	L.	Cheyenne'	Cultivated	USA, Texas		Germinability in vitro	Remy, 1953; Parfitt & Almehdi, 1984	1.2% agar, 15% sucrose	No			-80		75	d	75	6.76056	3*20	Estimated			Monad	26-50	3	2	Genus-level, Paldat (2000)	Akond et al., 2012	Akond, A. S. M. G. M., Pounders, C. T., Blythe, E. K., & Wang, X. (2012). Longevity of crapemyrtle pollen stored at different temperatures. Scientia horticulturae, 139, 53-57. doi:10.1016/j.scienta.2012.02.021	https://www.sciencedirect.com/science/article/pii/S030442381200088X?via%3Dihub
Lagerstroemia hybrid	Lythraceae	Lagerstroemia	Lagerstroemia	L.	Witchia'	Cultivated	USA, Texas		Germinability in vitro	Remy, 1953; Parfitt & Almehdi, 1984	1.2% agar, 15% sucrose	No			-80		75	d	75	0	3*20	Estimated			Monad	26-50	3	2	Genus-level, Paldat (2000)	Akond et al., 2012	Akond, A. S. M. G. M., Pounders, C. T., Blythe, E. K., & Wang, X. (2012). Longevity of crapemyrtle pollen stored at different temperatures. Scientia horticulturae, 139, 53-57. doi:10.1016/j.scienta.2012.02.021	https://www.sciencedirect.com/science/article/pii/S030442381200088X?via%3Dihub
Lagerstroemia hybrid	Lythraceae	Lagerstroemia	Lagerstroemia	L.	Cheyenne'	Cultivated	USA, Texas		Germinability in vitro	Remy, 1953; Parfitt & Almehdi, 1984	1.2% agar, 15% sucrose	No			-20		75	d	75	4.88263	3*20	Estimated			Monad	26-50	3	2	Genus-level, Paldat (2000)	Akond et al., 2012	Akond, A. S. M. G. M., Pounders, C. T., Blythe, E. K., & Wang, X. (2012). Longevity of crapemyrtle pollen stored at different temperatures. Scientia horticulturae, 139, 53-57. doi:10.1016/j.scienta.2012.02.021	https://www.sciencedirect.com/science/article/pii/S030442381200088X?via%3Dihub
Lagerstroemia hybrid	Lythraceae	Lagerstroemia	Lagerstroemia	L.	Witchia'	Cultivated	USA, Texas		Germinability in vitro	Remy, 1953; Parfitt & Almehdi, 1984	1.2% agar, 15% sucrose	No			-20		75	d	75	0	3*20	Estimated			Monad	26-50	3	2	Genus-level, Paldat (2000)	Akond et al., 2012	Akond, A. S. M. G. M., Pounders, C. T., Blythe, E. K., & Wang, X. (2012). Longevity of crapemyrtle pollen stored at different temperatures. Scientia horticulturae, 139, 53-57. doi:10.1016/j.scienta.2012.02.021	https://www.sciencedirect.com/science/article/pii/S030442381200088X?via%3Dihub
Lagerstroemia hybrid	Lythraceae	Lagerstroemia	Lagerstroemia	L.	Witchia'	Cultivated	USA, Texas		Germinability in vitro	Remy, 1953; Parfitt & Almehdi, 1984	1.2% agar, 15% sucrose	No			4		75	d	75	0	3*20	Estimated			Monad	26-50	3	2	Genus-level, Paldat (2000)	Akond et al., 2012	Akond, A. S. M. G. M., Pounders, C. T., Blythe, E. K., & Wang, X. (2012). Longevity of crapemyrtle pollen stored at different temperatures. Scientia horticulturae, 139, 53-57. doi:10.1016/j.scienta.2012.02.021	https://www.sciencedirect.com/science/article/pii/S030442381200088X?via%3Dihub
Lagerstroemia hybrid	Lythraceae	Lagerstroemia	Lagerstroemia	L.	Cheyenne'	Cultivated	USA, Texas		Germinability in vitro	Remy, 1953; Parfitt & Almehdi, 1984	1.2% agar, 15% sucrose	No			-80		105	d	105	0	3*20	Estimated			Monad	26-50	3	2	Genus-level, Paldat (2000)	Akond et al., 2012	Akond, A. S. M. G. M., Pounders, C. T., Blythe, E. K., & Wang, X. (2012). Longevity of crapemyrtle pollen stored at different temperatures. Scientia horticulturae, 139, 53-57. doi:10.1016/j.scienta.2012.02.021	https://www.sciencedirect.com/science/article/pii/S030442381200088X?via%3Dihub
Lagerstroemia hybrid	Lythraceae	Lagerstroemia	Lagerstroemia	L.	Cheyenne'	Cultivated	USA, Texas		Germinability in vitro	Remy, 1953; Parfitt & Almehdi, 1984	1.2% agar, 15% sucrose	No			-20		105	d	105	0	3*20	Estimated			Monad	26-50	3	2	Genus-level, Paldat (2000)	Akond et al., 2012	Akond, A. S. M. G. M., Pounders, C. T., Blythe, E. K., & Wang, X. (2012). Longevity of crapemyrtle pollen stored at different temperatures. Scientia horticulturae, 139, 53-57. doi:10.1016/j.scienta.2012.02.021	https://www.sciencedirect.com/science/article/pii/S030442381200088X?via%3Dihub
Lagerstroemia indica	Lythraceae	Lagerstroemia	Lagerstroemia indica	L.	Catawba'	Cultivated	USA, Texas		Germinability in vitro	Remy, 1953; Parfitt & Almehdi, 1984	1.2% agar, 15% sucrose	No			-80		0	d	0	72	3*20	Read			Monad	26-50	3	2	Paldat (2000)	Akond et al., 2012	Akond, A. S. M. G. M., Pounders, C. T., Blythe, E. K., & Wang, X. (2012). Longevity of crapemyrtle pollen stored at different temperatures. Scientia horticulturae, 139, 53-57. doi:10.1016/j.scienta.2012.02.021	https://www.sciencedirect.com/science/article/pii/S030442381200088X?via%3Dihub
Lagerstroemia indica	Lythraceae	Lagerstroemia	Lagerstroemia indica	L.	Catawba'	Cultivated	USA, Texas		Germinability in vitro	Remy, 1953; Parfitt & Almehdi, 1984	1.2% agar, 15% sucrose	No			-20		0	d	0	72	3*20	Read			Monad	26-50	3	2	Paldat (2000)	Akond et al., 2012	Akond, A. S. M. G. M., Pounders, C. T., Blythe, E. K., & Wang, X. (2012). Longevity of crapemyrtle pollen stored at different temperatures. Scientia horticulturae, 139, 53-57. doi:10.1016/j.scienta.2012.02.021	https://www.sciencedirect.com/science/article/pii/S030442381200088X?via%3Dihub
Lagerstroemia indica	Lythraceae	Lagerstroemia	Lagerstroemia indica	L.	Catawba'	Cultivated	USA, Texas		Germinability in vitro	Remy, 1953; Parfitt & Almehdi, 1984	1.2% agar, 15% sucrose	No			4		0	d	0	72	3*20	Read			Monad	26-50	3	2	Paldat (2000)	Akond et al., 2012	Akond, A. S. M. G. M., Pounders, C. T., Blythe, E. K., & Wang, X. (2012). Longevity of crapemyrtle pollen stored at different temperatures. Scientia horticulturae, 139, 53-57. doi:10.1016/j.scienta.2012.02.021	https://www.sciencedirect.com/science/article/pii/S030442381200088X?via%3Dihub
Lagerstroemia indica	Lythraceae	Lagerstroemia	Lagerstroemia indica	L.	Catawba'	Cultivated	USA, Texas		Germinability in vitro	Remy, 1953; Parfitt & Almehdi, 1984	1.2% agar, 15% sucrose	No			23		0	d	0	72	3*20	Read			Monad	26-50	3	2	Paldat (2000)	Akond et al., 2012	Akond, A. S. M. G. M., Pounders, C. T., Blythe, E. K., & Wang, X. (2012). Longevity of crapemyrtle pollen stored at different temperatures. Scientia horticulturae, 139, 53-57. doi:10.1016/j.scienta.2012.02.021	https://www.sciencedirect.com/science/article/pii/S030442381200088X?via%3Dihub
Lagerstroemia indica	Lythraceae	Lagerstroemia	Lagerstroemia indica	L.	Catawba'	Cultivated	USA, Texas		Germinability in vitro	Remy, 1953; Parfitt & Almehdi, 1984	1.2% agar, 15% sucrose	No			-80		7	d	7	55.9624	3*20	Estimated			Monad	26-50	3	2	Paldat (2000)	Akond et al., 2012	Akond, A. S. M. G. M., Pounders, C. T., Blythe, E. K., & Wang, X. (2012). Longevity of crapemyrtle pollen stored at different temperatures. Scientia horticulturae, 139, 53-57. doi:10.1016/j.scienta.2012.02.021	https://www.sciencedirect.com/science/article/pii/S030442381200088X?via%3Dihub
Lagerstroemia indica	Lythraceae	Lagerstroemia	Lagerstroemia indica	L.	Catawba'	Cultivated	USA, Texas		Germinability in vitro	Remy, 1953; Parfitt & Almehdi, 1984	1.2% agar, 15% sucrose	No			-20		7	d	7	53.3333	3*20	Estimated			Monad	26-50	3	2	Paldat (2000)	Akond et al., 2012	Akond, A. S. M. G. M., Pounders, C. T., Blythe, E. K., & Wang, X. (2012). Longevity of crapemyrtle pollen stored at different temperatures. Scientia horticulturae, 139, 53-57. doi:10.1016/j.scienta.2012.02.021	https://www.sciencedirect.com/science/article/pii/S030442381200088X?via%3Dihub
Lagerstroemia indica	Lythraceae	Lagerstroemia	Lagerstroemia indica	L.	Catawba'	Cultivated	USA, Texas		Germinability in vitro	Remy, 1953; Parfitt & Almehdi, 1984	1.2% agar, 15% sucrose	No			4		7	d	7	60.0939	3*20	Estimated			Monad	26-50	3	2	Paldat (2000)	Akond et al., 2012	Akond, A. S. M. G. M., Pounders, C. T., Blythe, E. K., & Wang, X. (2012). Longevity of crapemyrtle pollen stored at different temperatures. Scientia horticulturae, 139, 53-57. doi:10.1016/j.scienta.2012.02.021	https://www.sciencedirect.com/science/article/pii/S030442381200088X?via%3Dihub
Lagerstroemia indica	Lythraceae	Lagerstroemia	Lagerstroemia indica	L.	Catawba'	Cultivated	USA, Texas		Germinability in vitro	Remy, 1953; Parfitt & Almehdi, 1984	1.2% agar, 15% sucrose	No			23		7	d	7	0	3*20	Estimated			Monad	26-50	3	2	Paldat (2000)	Akond et al., 2012	Akond, A. S. M. G. M., Pounders, C. T., Blythe, E. K., & Wang, X. (2012). Longevity of crapemyrtle pollen stored at different temperatures. Scientia horticulturae, 139, 53-57. doi:10.1016/j.scienta.2012.02.021	https://www.sciencedirect.com/science/article/pii/S030442381200088X?via%3Dihub
Lagerstroemia indica	Lythraceae	Lagerstroemia	Lagerstroemia indica	L.	Catawba'	Cultivated	USA, Texas		Germinability in vitro	Remy, 1953; Parfitt & Almehdi, 1984	1.2% agar, 15% sucrose	No			-80		15	d	15	39.4366	3*20	Estimated			Monad	26-50	3	2	Paldat (2000)	Akond et al., 2012	Akond, A. S. M. G. M., Pounders, C. T., Blythe, E. K., & Wang, X. (2012). Longevity of crapemyrtle pollen stored at different temperatures. Scientia horticulturae, 139, 53-57. doi:10.1016/j.scienta.2012.02.021	https://www.sciencedirect.com/science/article/pii/S030442381200088X?via%3Dihub
Lagerstroemia indica	Lythraceae	Lagerstroemia	Lagerstroemia indica	L.	Catawba'	Cultivated	USA, Texas		Germinability in vitro	Remy, 1953; Parfitt & Almehdi, 1984	1.2% agar, 15% sucrose	No			-20		15	d	15	37.1831	3*20	Estimated			Monad	26-50	3	2	Paldat (2000)	Akond et al., 2012	Akond, A. S. M. G. M., Pounders, C. T., Blythe, E. K., & Wang, X. (2012). Longevity of crapemyrtle pollen stored at different temperatures. Scientia horticulturae, 139, 53-57. doi:10.1016/j.scienta.2012.02.021	https://www.sciencedirect.com/science/article/pii/S030442381200088X?via%3Dihub
Lagerstroemia indica	Lythraceae	Lagerstroemia	Lagerstroemia indica	L.	Catawba'	Cultivated	USA, Texas		Germinability in vitro	Remy, 1953; Parfitt & Almehdi, 1984	1.2% agar, 15% sucrose	No			4		15	d	15	35.6808	3*20	Estimated			Monad	26-50	3	2	Paldat (2000)	Akond et al., 2012	Akond, A. S. M. G. M., Pounders, C. T., Blythe, E. K., & Wang, X. (2012). Longevity of crapemyrtle pollen stored at different temperatures. Scientia horticulturae, 139, 53-57. doi:10.1016/j.scienta.2012.02.021	https://www.sciencedirect.com/science/article/pii/S030442381200088X?via%3Dihub
Lagerstroemia indica	Lythraceae	Lagerstroemia	Lagerstroemia indica	L.	Catawba'	Cultivated	USA, Texas		Germinability in vitro	Remy, 1953; Parfitt & Almehdi, 1984	1.2% agar, 15% sucrose	No			-80		45	d	45	10.892	3*20	Estimated			Monad	26-50	3	2	Paldat (2000)	Akond et al., 2012	Akond, A. S. M. G. M., Pounders, C. T., Blythe, E. K., & Wang, X. (2012). Longevity of crapemyrtle pollen stored at different temperatures. Scientia horticulturae, 139, 53-57. doi:10.1016/j.scienta.2012.02.021	https://www.sciencedirect.com/science/article/pii/S030442381200088X?via%3Dihub
Lagerstroemia indica	Lythraceae	Lagerstroemia	Lagerstroemia indica	L.	Catawba'	Cultivated	USA, Texas		Germinability in vitro	Remy, 1953; Parfitt & Almehdi, 1984	1.2% agar, 15% sucrose	No			-20		45	d	45	9.01408	3*20	Estimated			Monad	26-50	3	2	Paldat (2000)	Akond et al., 2012	Akond, A. S. M. G. M., Pounders, C. T., Blythe, E. K., & Wang, X. (2012). Longevity of crapemyrtle pollen stored at different temperatures. Scientia horticulturae, 139, 53-57. doi:10.1016/j.scienta.2012.02.021	https://www.sciencedirect.com/science/article/pii/S030442381200088X?via%3Dihub
Lagerstroemia indica	Lythraceae	Lagerstroemia	Lagerstroemia indica	L.	Catawba'	Cultivated	USA, Texas		Germinability in vitro	Remy, 1953; Parfitt & Almehdi, 1984	1.2% agar, 15% sucrose	No			4		45	d	45	0	3*20	Estimated			Monad	26-50	3	2	Paldat (2000)	Akond et al., 2012	Akond, A. S. M. G. M., Pounders, C. T., Blythe, E. K., & Wang, X. (2012). Longevity of crapemyrtle pollen stored at different temperatures. Scientia horticulturae, 139, 53-57. doi:10.1016/j.scienta.2012.02.021	https://www.sciencedirect.com/science/article/pii/S030442381200088X?via%3Dihub
Lagerstroemia indica	Lythraceae	Lagerstroemia	Lagerstroemia indica	L.	Catawba'	Cultivated	USA, Texas		Germinability in vitro	Remy, 1953; Parfitt & Almehdi, 1984	1.2% agar, 15% sucrose	No			-80		75	d	75	4.13146	3*20	Estimated			Monad	26-50	3	2	Paldat (2000)	Akond et al., 2012	Akond, A. S. M. G. M., Pounders, C. T., Blythe, E. K., & Wang, X. (2012). Longevity of crapemyrtle pollen stored at different temperatures. Scientia horticulturae, 139, 53-57. doi:10.1016/j.scienta.2012.02.021	https://www.sciencedirect.com/science/article/pii/S030442381200088X?via%3Dihub
Lagerstroemia indica	Lythraceae	Lagerstroemia	Lagerstroemia indica	L.	Catawba'	Cultivated	USA, Texas		Germinability in vitro	Remy, 1953; Parfitt & Almehdi, 1984	1.2% agar, 15% sucrose	No			-20		75	d	75	0	3*20	Estimated			Monad	26-50	3	2	Paldat (2000)	Akond et al., 2012	Akond, A. S. M. G. M., Pounders, C. T., Blythe, E. K., & Wang, X. (2012). Longevity of crapemyrtle pollen stored at different temperatures. Scientia horticulturae, 139, 53-57. doi:10.1016/j.scienta.2012.02.021	https://www.sciencedirect.com/science/article/pii/S030442381200088X?via%3Dihub
Lagerstroemia indica	Lythraceae	Lagerstroemia	Lagerstroemia indica	L.	Catawba'	Cultivated	USA, Texas		Germinability in vitro	Remy, 1953; Parfitt & Almehdi, 1984	1.2% agar, 15% sucrose	No			-80		105	d	105	0	3*20	Estimated			Monad	26-50	3	2	Paldat (2000)	Akond et al., 2012	Akond, A. S. M. G. M., Pounders, C. T., Blythe, E. K., & Wang, X. (2012). Longevity of crapemyrtle pollen stored at different temperatures. Scientia horticulturae, 139, 53-57. doi:10.1016/j.scienta.2012.02.021	https://www.sciencedirect.com/science/article/pii/S030442381200088X?via%3Dihub
Lagerstroemia limii	Lythraceae	Lagerstroemia	Lagerstroemia limii	Merr.		Cultivated	USA, Mississippi		Germinability in vitro	Remy, 1953; Parfitt & Almehdi, 1984	1.2% agar, 15% sucrose	No			-80		0	d	0	45	3*20	Read			Monad	26-50	3	2	Genus-level, Paldat (2000)	Akond et al., 2012	Akond, A. S. M. G. M., Pounders, C. T., Blythe, E. K., & Wang, X. (2012). Longevity of crapemyrtle pollen stored at different temperatures. Scientia horticulturae, 139, 53-57. doi:10.1016/j.scienta.2012.02.021	https://www.sciencedirect.com/science/article/pii/S030442381200088X?via%3Dihub
Lagerstroemia limii	Lythraceae	Lagerstroemia	Lagerstroemia limii	Merr.		Cultivated	USA, Mississippi		Germinability in vitro	Remy, 1953; Parfitt & Almehdi, 1984	1.2% agar, 15% sucrose	No			-20		0	d	0	45	3*20	Read			Monad	26-50	3	2	Genus-level, Paldat (2000)	Akond et al., 2012	Akond, A. S. M. G. M., Pounders, C. T., Blythe, E. K., & Wang, X. (2012). Longevity of crapemyrtle pollen stored at different temperatures. Scientia horticulturae, 139, 53-57. doi:10.1016/j.scienta.2012.02.021	https://www.sciencedirect.com/science/article/pii/S030442381200088X?via%3Dihub
Lagerstroemia limii	Lythraceae	Lagerstroemia	Lagerstroemia limii	Merr.		Cultivated	USA, Mississippi		Germinability in vitro	Remy, 1953; Parfitt & Almehdi, 1984	1.2% agar, 15% sucrose	No			4		0	d	0	45	3*20	Read			Monad	26-50	3	2	Genus-level, Paldat (2000)	Akond et al., 2012	Akond, A. S. M. G. M., Pounders, C. T., Blythe, E. K., & Wang, X. (2012). Longevity of crapemyrtle pollen stored at different temperatures. Scientia horticulturae, 139, 53-57. doi:10.1016/j.scienta.2012.02.021	https://www.sciencedirect.com/science/article/pii/S030442381200088X?via%3Dihub
Lagerstroemia limii	Lythraceae	Lagerstroemia	Lagerstroemia limii	Merr.		Cultivated	USA, Mississippi		Germinability in vitro	Remy, 1953; Parfitt & Almehdi, 1984	1.2% agar, 15% sucrose	No			23		0	d	0	45	3*20	Read			Monad	26-50	3	2	Paldat (2000)	Akond et al., 2012	Akond, A. S. M. G. M., Pounders, C. T., Blythe, E. K., & Wang, X. (2012). Longevity of crapemyrtle pollen stored at different temperatures. Scientia horticulturae, 139, 53-57. doi:10.1016/j.scienta.2012.02.021	https://www.sciencedirect.com/science/article/pii/S030442381200088X?via%3Dihub
Lagerstroemia limii	Lythraceae	Lagerstroemia	Lagerstroemia limii	Merr.		Cultivated	USA, Mississippi		Germinability in vitro	Remy, 1953; Parfitt & Almehdi, 1984	1.2% agar, 15% sucrose	No			-80		7	d	7	35.3052	3*20	Estimated			Monad	26-50	3	2	Genus-level, Paldat (2000)	Akond et al., 2012	Akond, A. S. M. G. M., Pounders, C. T., Blythe, E. K., & Wang, X. (2012). Longevity of crapemyrtle pollen stored at different temperatures. Scientia horticulturae, 139, 53-57. doi:10.1016/j.scienta.2012.02.021	https://www.sciencedirect.com/science/article/pii/S030442381200088X?via%3Dihub
Lagerstroemia limii	Lythraceae	Lagerstroemia	Lagerstroemia limii	Merr.		Cultivated	USA, Mississippi		Germinability in vitro	Remy, 1953; Parfitt & Almehdi, 1984	1.2% agar, 15% sucrose	No			-20		7	d	7	37.5587	3*20	Estimated			Monad	26-50	3	2	Genus-level, Paldat (2000)	Akond et al., 2012	Akond, A. S. M. G. M., Pounders, C. T., Blythe, E. K., & Wang, X. (2012). Longevity of crapemyrtle pollen stored at different temperatures. Scientia horticulturae, 139, 53-57. doi:10.1016/j.scienta.2012.02.021	https://www.sciencedirect.com/science/article/pii/S030442381200088X?via%3Dihub
Lagerstroemia limii	Lythraceae	Lagerstroemia	Lagerstroemia limii	Merr.		Cultivated	USA, Mississippi		Germinability in vitro	Remy, 1953; Parfitt & Almehdi, 1984	1.2% agar, 15% sucrose	No			4		7	d	7	35.3052	3*20	Estimated			Monad	26-50	3	2	Genus-level, Paldat (2000)	Akond et al., 2012	Akond, A. S. M. G. M., Pounders, C. T., Blythe, E. K., & Wang, X. (2012). Longevity of crapemyrtle pollen stored at different temperatures. Scientia horticulturae, 139, 53-57. doi:10.1016/j.scienta.2012.02.021	https://www.sciencedirect.com/science/article/pii/S030442381200088X?via%3Dihub
Lagerstroemia limii	Lythraceae	Lagerstroemia	Lagerstroemia limii	Merr.		Cultivated	USA, Mississippi		Germinability in vitro	Remy, 1953; Parfitt & Almehdi, 1984	1.2% agar, 15% sucrose	No			23		7	d	7	0	3*20	Estimated			Monad	26-50	3	2	Genus-level, Paldat (2000)	Akond et al., 2012	Akond, A. S. M. G. M., Pounders, C. T., Blythe, E. K., & Wang, X. (2012). Longevity of crapemyrtle pollen stored at different temperatures. Scientia horticulturae, 139, 53-57. doi:10.1016/j.scienta.2012.02.021	https://www.sciencedirect.com/science/article/pii/S030442381200088X?via%3Dihub
Lagerstroemia limii	Lythraceae	Lagerstroemia	Lagerstroemia limii	Merr.		Cultivated	USA, Mississippi		Germinability in vitro	Remy, 1953; Parfitt & Almehdi, 1984	1.2% agar, 15% sucrose	No			-80		15	d	15	17.6526	3*20	Estimated			Monad	26-50	3	2	Genus-level, Paldat (2000)	Akond et al., 2012	Akond, A. S. M. G. M., Pounders, C. T., Blythe, E. K., & Wang, X. (2012). Longevity of crapemyrtle pollen stored at different temperatures. Scientia horticulturae, 139, 53-57. doi:10.1016/j.scienta.2012.02.021	https://www.sciencedirect.com/science/article/pii/S030442381200088X?via%3Dihub
Lagerstroemia limii	Lythraceae	Lagerstroemia	Lagerstroemia limii	Merr.		Cultivated	USA, Mississippi		Germinability in vitro	Remy, 1953; Parfitt & Almehdi, 1984	1.2% agar, 15% sucrose	No			-20		15	d	15	17.6526	3*20	Estimated			Monad	26-50	3	2	Genus-level, Paldat (2000)	Akond et al., 2012	Akond, A. S. M. G. M., Pounders, C. T., Blythe, E. K., & Wang, X. (2012). Longevity of crapemyrtle pollen stored at different temperatures. Scientia horticulturae, 139, 53-57. doi:10.1016/j.scienta.2012.02.021	https://www.sciencedirect.com/science/article/pii/S030442381200088X?via%3Dihub
Lagerstroemia limii	Lythraceae	Lagerstroemia	Lagerstroemia limii	Merr.		Cultivated	USA, Mississippi		Germinability in vitro	Remy, 1953; Parfitt & Almehdi, 1984	1.2% agar, 15% sucrose	No			4		15	d	15	10.892	3*20	Estimated			Monad	26-50	3	2	Genus-level, Paldat (2000)	Akond et al., 2012	Akond, A. S. M. G. M., Pounders, C. T., Blythe, E. K., & Wang, X. (2012). Longevity of crapemyrtle pollen stored at different temperatures. Scientia horticulturae, 139, 53-57. doi:10.1016/j.scienta.2012.02.021	https://www.sciencedirect.com/science/article/pii/S030442381200088X?via%3Dihub
Lagerstroemia limii	Lythraceae	Lagerstroemia	Lagerstroemia limii	Merr.		Cultivated	USA, Mississippi		Germinability in vitro	Remy, 1953; Parfitt & Almehdi, 1984	1.2% agar, 15% sucrose	No			-80		45	d	45	12.77	3*20	Estimated			Monad	26-50	3	2	Genus-level, Paldat (2000)	Akond et al., 2012	Akond, A. S. M. G. M., Pounders, C. T., Blythe, E. K., & Wang, X. (2012). Longevity of crapemyrtle pollen stored at different temperatures. Scientia horticulturae, 139, 53-57. doi:10.1016/j.scienta.2012.02.021	https://www.sciencedirect.com/science/article/pii/S030442381200088X?via%3Dihub
Lagerstroemia limii	Lythraceae	Lagerstroemia	Lagerstroemia limii	Merr.		Cultivated	USA, Mississippi		Germinability in vitro	Remy, 1953; Parfitt & Almehdi, 1984	1.2% agar, 15% sucrose	No			-20		45	d	45	10.892	3*20	Estimated			Monad	26-50	3	2	Genus-level, Paldat (2000)	Akond et al., 2012	Akond, A. S. M. G. M., Pounders, C. T., Blythe, E. K., & Wang, X. (2012). Longevity of crapemyrtle pollen stored at different temperatures. Scientia horticulturae, 139, 53-57. doi:10.1016/j.scienta.2012.02.021	https://www.sciencedirect.com/science/article/pii/S030442381200088X?via%3Dihub
Lagerstroemia limii	Lythraceae	Lagerstroemia	Lagerstroemia limii	Merr.		Cultivated	USA, Mississippi		Germinability in vitro	Remy, 1953; Parfitt & Almehdi, 1984	1.2% agar, 15% sucrose	No			4		45	d	45	0	3*20	Estimated			Monad	26-50	3	2	Genus-level, Paldat (2000)	Akond et al., 2012	Akond, A. S. M. G. M., Pounders, C. T., Blythe, E. K., & Wang, X. (2012). Longevity of crapemyrtle pollen stored at different temperatures. Scientia horticulturae, 139, 53-57. doi:10.1016/j.scienta.2012.02.021	https://www.sciencedirect.com/science/article/pii/S030442381200088X?via%3Dihub
Lagerstroemia limii	Lythraceae	Lagerstroemia	Lagerstroemia limii	Merr.		Cultivated	USA, Mississippi		Germinability in vitro	Remy, 1953; Parfitt & Almehdi, 1984	1.2% agar, 15% sucrose	No			-80		75	d	75	9.38967	3*20	Estimated			Monad	26-50	3	2	Genus-level, Paldat (2000)	Akond et al., 2012	Akond, A. S. M. G. M., Pounders, C. T., Blythe, E. K., & Wang, X. (2012). Longevity of crapemyrtle pollen stored at different temperatures. Scientia horticulturae, 139, 53-57. doi:10.1016/j.scienta.2012.02.021	https://www.sciencedirect.com/science/article/pii/S030442381200088X?via%3Dihub
Lagerstroemia limii	Lythraceae	Lagerstroemia	Lagerstroemia limii	Merr.		Cultivated	USA, Mississippi		Germinability in vitro	Remy, 1953; Parfitt & Almehdi, 1984	1.2% agar, 15% sucrose	No			-20		75	d	75	4.50704	3*20	Estimated			Monad	26-50	3	2	Genus-level, Paldat (2000)	Akond et al., 2012	Akond, A. S. M. G. M., Pounders, C. T., Blythe, E. K., & Wang, X. (2012). Longevity of crapemyrtle pollen stored at different temperatures. Scientia horticulturae, 139, 53-57. doi:10.1016/j.scienta.2012.02.021	https://www.sciencedirect.com/science/article/pii/S030442381200088X?via%3Dihub
Lagerstroemia limii	Lythraceae	Lagerstroemia	Lagerstroemia limii	Merr.		Cultivated	USA, Mississippi		Germinability in vitro	Remy, 1953; Parfitt & Almehdi, 1984	1.2% agar, 15% sucrose	No			-80		105	d	105	6.38498	3*20	Estimated			Monad	26-50	3	2	Genus-level, Paldat (2000)	Akond et al., 2012	Akond, A. S. M. G. M., Pounders, C. T., Blythe, E. K., & Wang, X. (2012). Longevity of crapemyrtle pollen stored at different temperatures. Scientia horticulturae, 139, 53-57. doi:10.1016/j.scienta.2012.02.021	https://www.sciencedirect.com/science/article/pii/S030442381200088X?via%3Dihub
Lagerstroemia limii	Lythraceae	Lagerstroemia	Lagerstroemia limii	Merr.		Cultivated	USA, Mississippi		Germinability in vitro	Remy, 1953; Parfitt & Almehdi, 1984	1.2% agar, 15% sucrose	No			-20		105	d	105	4.13146	3*20	Estimated			Monad	26-50	3	2	Genus-level, Paldat (2000)	Akond et al., 2012	Akond, A. S. M. G. M., Pounders, C. T., Blythe, E. K., & Wang, X. (2012). Longevity of crapemyrtle pollen stored at different temperatures. Scientia horticulturae, 139, 53-57. doi:10.1016/j.scienta.2012.02.021	https://www.sciencedirect.com/science/article/pii/S030442381200088X?via%3Dihub
Lagerstroemia speciosa	Lythraceae	Lagerstroemia	Lagerstroemia speciosa	(L.) Pers.		Cultivated	USA, Mississippi		Germinability in vitro	Remy, 1953; Parfitt & Almehdi, 1984	1.2% agar, 15% sucrose	No			-80		0	d	0	44	3*20	Read			Monad	26-50	3	2	Genus-level, Paldat (2000)	Akond et al., 2012	Akond, A. S. M. G. M., Pounders, C. T., Blythe, E. K., & Wang, X. (2012). Longevity of crapemyrtle pollen stored at different temperatures. Scientia horticulturae, 139, 53-57. doi:10.1016/j.scienta.2012.02.021	https://www.sciencedirect.com/science/article/pii/S030442381200088X?via%3Dihub
Lagerstroemia speciosa	Lythraceae	Lagerstroemia	Lagerstroemia speciosa	(L.) Pers.		Cultivated	USA, Mississippi		Germinability in vitro	Remy, 1953; Parfitt & Almehdi, 1984	1.2% agar, 15% sucrose	No			-20		0	d	0	44	3*20	Read			Monad	26-50	3	2	Genus-level, Paldat (2000)	Akond et al., 2012	Akond, A. S. M. G. M., Pounders, C. T., Blythe, E. K., & Wang, X. (2012). Longevity of crapemyrtle pollen stored at different temperatures. Scientia horticulturae, 139, 53-57. doi:10.1016/j.scienta.2012.02.021	https://www.sciencedirect.com/science/article/pii/S030442381200088X?via%3Dihub
Lagerstroemia speciosa	Lythraceae	Lagerstroemia	Lagerstroemia speciosa	(L.) Pers.		Cultivated	USA, Mississippi		Germinability in vitro	Remy, 1953; Parfitt & Almehdi, 1984	1.2% agar, 15% sucrose	No			4		0	d	0	44	3*20	Read			Monad	26-50	3	2	Genus-level, Paldat (2000)	Akond et al., 2012	Akond, A. S. M. G. M., Pounders, C. T., Blythe, E. K., & Wang, X. (2012). Longevity of crapemyrtle pollen stored at different temperatures. Scientia horticulturae, 139, 53-57. doi:10.1016/j.scienta.2012.02.021	https://www.sciencedirect.com/science/article/pii/S030442381200088X?via%3Dihub
Lagerstroemia speciosa	Lythraceae	Lagerstroemia	Lagerstroemia speciosa	(L.) Pers.		Cultivated	USA, Mississippi		Germinability in vitro	Remy, 1953; Parfitt & Almehdi, 1984	1.2% agar, 15% sucrose	No			23		0	d	0	44	3*20	Read			Monad	26-50	3	2	Genus-level, Paldat (2000)	Akond et al., 2012	Akond, A. S. M. G. M., Pounders, C. T., Blythe, E. K., & Wang, X. (2012). Longevity of crapemyrtle pollen stored at different temperatures. Scientia horticulturae, 139, 53-57. doi:10.1016/j.scienta.2012.02.021	https://www.sciencedirect.com/science/article/pii/S030442381200088X?via%3Dihub
Lagerstroemia speciosa	Lythraceae	Lagerstroemia	Lagerstroemia speciosa	(L.) Pers.		Cultivated	USA, Mississippi		Germinability in vitro	Remy, 1953; Parfitt & Almehdi, 1984	1.2% agar, 15% sucrose	No			-80		7	d	7	34.9296	3*20	Estimated			Monad	26-50	3	2	Genus-level, Paldat (2000)	Akond et al., 2012	Akond, A. S. M. G. M., Pounders, C. T., Blythe, E. K., & Wang, X. (2012). Longevity of crapemyrtle pollen stored at different temperatures. Scientia horticulturae, 139, 53-57. doi:10.1016/j.scienta.2012.02.021	https://www.sciencedirect.com/science/article/pii/S030442381200088X?via%3Dihub
Lagerstroemia speciosa	Lythraceae	Lagerstroemia	Lagerstroemia speciosa	(L.) Pers.		Cultivated	USA, Mississippi		Germinability in vitro	Remy, 1953; Parfitt & Almehdi, 1984	1.2% agar, 15% sucrose	No			-20		7	d	7	34.554	3*20	Estimated			Monad	26-50	3	2	Genus-level, Paldat (2000)	Akond et al., 2012	Akond, A. S. M. G. M., Pounders, C. T., Blythe, E. K., & Wang, X. (2012). Longevity of crapemyrtle pollen stored at different temperatures. Scientia horticulturae, 139, 53-57. doi:10.1016/j.scienta.2012.02.021	https://www.sciencedirect.com/science/article/pii/S030442381200088X?via%3Dihub
Lagerstroemia speciosa	Lythraceae	Lagerstroemia	Lagerstroemia speciosa	(L.) Pers.		Cultivated	USA, Mississippi		Germinability in vitro	Remy, 1953; Parfitt & Almehdi, 1984	1.2% agar, 15% sucrose	No			4		7	d	7	22.5352	3*20	Estimated			Monad	26-50	3	2	Genus-level, Paldat (2000)	Akond et al., 2012	Akond, A. S. M. G. M., Pounders, C. T., Blythe, E. K., & Wang, X. (2012). Longevity of crapemyrtle pollen stored at different temperatures. Scientia horticulturae, 139, 53-57. doi:10.1016/j.scienta.2012.02.021	https://www.sciencedirect.com/science/article/pii/S030442381200088X?via%3Dihub
Lagerstroemia speciosa	Lythraceae	Lagerstroemia	Lagerstroemia speciosa	(L.) Pers.		Cultivated	USA, Mississippi		Germinability in vitro	Remy, 1953; Parfitt & Almehdi, 1984	1.2% agar, 15% sucrose	No			23		7	d	7	0	3*20	Estimated			Monad	26-50	3	2	Genus-level, Paldat (2000)	Akond et al., 2012	Akond, A. S. M. G. M., Pounders, C. T., Blythe, E. K., & Wang, X. (2012). Longevity of crapemyrtle pollen stored at different temperatures. Scientia horticulturae, 139, 53-57. doi:10.1016/j.scienta.2012.02.021	https://www.sciencedirect.com/science/article/pii/S030442381200088X?via%3Dihub
Lagerstroemia speciosa	Lythraceae	Lagerstroemia	Lagerstroemia speciosa	(L.) Pers.		Cultivated	USA, Mississippi		Germinability in vitro	Remy, 1953; Parfitt & Almehdi, 1984	1.2% agar, 15% sucrose	No			-80		15	d	15	32.3005	3*20	Estimated			Monad	26-50	3	2	Genus-level, Paldat (2000)	Akond et al., 2012	Akond, A. S. M. G. M., Pounders, C. T., Blythe, E. K., & Wang, X. (2012). Longevity of crapemyrtle pollen stored at different temperatures. Scientia horticulturae, 139, 53-57. doi:10.1016/j.scienta.2012.02.021	https://www.sciencedirect.com/science/article/pii/S030442381200088X?via%3Dihub
Lagerstroemia speciosa	Lythraceae	Lagerstroemia	Lagerstroemia speciosa	(L.) Pers.		Cultivated	USA, Mississippi		Germinability in vitro	Remy, 1953; Parfitt & Almehdi, 1984	1.2% agar, 15% sucrose	No			-20		15	d	15	31.5493	3*20	Estimated			Monad	26-50	3	2	Genus-level, Paldat (2000)	Akond et al., 2012	Akond, A. S. M. G. M., Pounders, C. T., Blythe, E. K., & Wang, X. (2012). Longevity of crapemyrtle pollen stored at different temperatures. Scientia horticulturae, 139, 53-57. doi:10.1016/j.scienta.2012.02.021	https://www.sciencedirect.com/science/article/pii/S030442381200088X?via%3Dihub
Lagerstroemia speciosa	Lythraceae	Lagerstroemia	Lagerstroemia speciosa	(L.) Pers.		Cultivated	USA, Mississippi		Germinability in vitro	Remy, 1953; Parfitt & Almehdi, 1984	1.2% agar, 15% sucrose	No			4		15	d	15	25.1643	3*20	Estimated			Monad	26-50	3	2	Genus-level, Paldat (2000)	Akond et al., 2012	Akond, A. S. M. G. M., Pounders, C. T., Blythe, E. K., & Wang, X. (2012). Longevity of crapemyrtle pollen stored at different temperatures. Scientia horticulturae, 139, 53-57. doi:10.1016/j.scienta.2012.02.021	https://www.sciencedirect.com/science/article/pii/S030442381200088X?via%3Dihub
Lagerstroemia speciosa	Lythraceae	Lagerstroemia	Lagerstroemia speciosa	(L.) Pers.		Cultivated	USA, Mississippi		Germinability in vitro	Remy, 1953; Parfitt & Almehdi, 1984	1.2% agar, 15% sucrose	No			-80		45	d	45	10.5164	3*20	Estimated			Monad	26-50	3	2	Genus-level, Paldat (2000)	Akond et al., 2012	Akond, A. S. M. G. M., Pounders, C. T., Blythe, E. K., & Wang, X. (2012). Longevity of crapemyrtle pollen stored at different temperatures. Scientia horticulturae, 139, 53-57. doi:10.1016/j.scienta.2012.02.021	https://www.sciencedirect.com/science/article/pii/S030442381200088X?via%3Dihub
Lagerstroemia speciosa	Lythraceae	Lagerstroemia	Lagerstroemia speciosa	(L.) Pers.		Cultivated	USA, Mississippi		Germinability in vitro	Remy, 1953; Parfitt & Almehdi, 1984	1.2% agar, 15% sucrose	No			-20		45	d	45	10.1408	3*20	Estimated			Monad	26-50	3	2	Genus-level, Paldat (2000)	Akond et al., 2012	Akond, A. S. M. G. M., Pounders, C. T., Blythe, E. K., & Wang, X. (2012). Longevity of crapemyrtle pollen stored at different temperatures. Scientia horticulturae, 139, 53-57. doi:10.1016/j.scienta.2012.02.021	https://www.sciencedirect.com/science/article/pii/S030442381200088X?via%3Dihub
Lagerstroemia speciosa	Lythraceae	Lagerstroemia	Lagerstroemia speciosa	(L.) Pers.		Cultivated	USA, Mississippi		Germinability in vitro	Remy, 1953; Parfitt & Almehdi, 1984	1.2% agar, 15% sucrose	No			4		45	d	45	9.01408	3*20	Estimated			Monad	26-50	3	2	Genus-level, Paldat (2000)	Akond et al., 2012	Akond, A. S. M. G. M., Pounders, C. T., Blythe, E. K., & Wang, X. (2012). Longevity of crapemyrtle pollen stored at different temperatures. Scientia horticulturae, 139, 53-57. doi:10.1016/j.scienta.2012.02.021	https://www.sciencedirect.com/science/article/pii/S030442381200088X?via%3Dihub
Lagerstroemia speciosa	Lythraceae	Lagerstroemia	Lagerstroemia speciosa	(L.) Pers.		Cultivated	USA, Mississippi		Germinability in vitro	Remy, 1953; Parfitt & Almehdi, 1984	1.2% agar, 15% sucrose	No			-80		75	d	75	6.00939	3*20	Estimated			Monad	26-50	3	2	Genus-level, Paldat (2000)	Akond et al., 2012	Akond, A. S. M. G. M., Pounders, C. T., Blythe, E. K., & Wang, X. (2012). Longevity of crapemyrtle pollen stored at different temperatures. Scientia horticulturae, 139, 53-57. doi:10.1016/j.scienta.2012.02.021	https://www.sciencedirect.com/science/article/pii/S030442381200088X?via%3Dihub
Lagerstroemia speciosa	Lythraceae	Lagerstroemia	Lagerstroemia speciosa	(L.) Pers.		Cultivated	USA, Mississippi		Germinability in vitro	Remy, 1953; Parfitt & Almehdi, 1984	1.2% agar, 15% sucrose	No			-20		75	d	75	5.6338	3*20	Estimated			Monad	26-50	3	2	Genus-level, Paldat (2000)	Akond et al., 2012	Akond, A. S. M. G. M., Pounders, C. T., Blythe, E. K., & Wang, X. (2012). Longevity of crapemyrtle pollen stored at different temperatures. Scientia horticulturae, 139, 53-57. doi:10.1016/j.scienta.2012.02.021	https://www.sciencedirect.com/science/article/pii/S030442381200088X?via%3Dihub
Lagerstroemia speciosa	Lythraceae	Lagerstroemia	Lagerstroemia speciosa	(L.) Pers.		Cultivated	USA, Mississippi		Germinability in vitro	Remy, 1953; Parfitt & Almehdi, 1984	1.2% agar, 15% sucrose	No			4		75	d	75	0	3*20	Estimated			Monad	26-50	3	2	Genus-level, Paldat (2000)	Akond et al., 2012	Akond, A. S. M. G. M., Pounders, C. T., Blythe, E. K., & Wang, X. (2012). Longevity of crapemyrtle pollen stored at different temperatures. Scientia horticulturae, 139, 53-57. doi:10.1016/j.scienta.2012.02.021	https://www.sciencedirect.com/science/article/pii/S030442381200088X?via%3Dihub
Lagerstroemia speciosa	Lythraceae	Lagerstroemia	Lagerstroemia speciosa	(L.) Pers.		Cultivated	USA, Mississippi		Germinability in vitro	Remy, 1953; Parfitt & Almehdi, 1984	1.2% agar, 15% sucrose	No			-80		105	d	105	0	3*20	Estimated			Monad	26-50	3	2	Genus-level, Paldat (2000)	Akond et al., 2012	Akond, A. S. M. G. M., Pounders, C. T., Blythe, E. K., & Wang, X. (2012). Longevity of crapemyrtle pollen stored at different temperatures. Scientia horticulturae, 139, 53-57. doi:10.1016/j.scienta.2012.02.021	https://www.sciencedirect.com/science/article/pii/S030442381200088X?via%3Dihub
Lagerstroemia speciosa	Lythraceae	Lagerstroemia	Lagerstroemia speciosa	(L.) Pers.		Cultivated	USA, Mississippi		Germinability in vitro	Remy, 1953; Parfitt & Almehdi, 1984	1.2% agar, 15% sucrose	No			-20		105	d	105	0	3*20	Estimated			Monad	26-50	3	2	Genus-level, Paldat (2000)	Akond et al., 2012	Akond, A. S. M. G. M., Pounders, C. T., Blythe, E. K., & Wang, X. (2012). Longevity of crapemyrtle pollen stored at different temperatures. Scientia horticulturae, 139, 53-57. doi:10.1016/j.scienta.2012.02.021	https://www.sciencedirect.com/science/article/pii/S030442381200088X?via%3Dihub
Lagerstroemia sucostata	Lythraceae	Lagerstroemia	Lagerstroemia subcostata	Koehne	"NA 40181"	Cultivated	USA, Texas		Germinability in vitro	Remy, 1953; Parfitt & Almehdi, 1984	1.2% agar, 15% sucrose	No			-80		0	d	0	64	3*20	Read			Monad	26-50	3	2	Genus-level, Paldat (2000)	Akond et al., 2012	Akond, A. S. M. G. M., Pounders, C. T., Blythe, E. K., & Wang, X. (2012). Longevity of crapemyrtle pollen stored at different temperatures. Scientia horticulturae, 139, 53-57. doi:10.1016/j.scienta.2012.02.021	https://www.sciencedirect.com/science/article/pii/S030442381200088X?via%3Dihub
Lagerstroemia sucostata	Lythraceae	Lagerstroemia	Lagerstroemia subcostata	Koehne	"NA 40181"	Cultivated	USA, Texas		Germinability in vitro	Remy, 1953; Parfitt & Almehdi, 1984	1.2% agar, 15% sucrose	No			-20		0	d	0	64	3*20	Read			Monad	26-50	3	2	Genus-level, Paldat (2000)	Akond et al., 2012	Akond, A. S. M. G. M., Pounders, C. T., Blythe, E. K., & Wang, X. (2012). Longevity of crapemyrtle pollen stored at different temperatures. Scientia horticulturae, 139, 53-57. doi:10.1016/j.scienta.2012.02.021	https://www.sciencedirect.com/science/article/pii/S030442381200088X?via%3Dihub
Lagerstroemia sucostata	Lythraceae	Lagerstroemia	Lagerstroemia subcostata	Koehne	"NA 40181"	Cultivated	USA, Texas		Germinability in vitro	Remy, 1953; Parfitt & Almehdi, 1984	1.2% agar, 15% sucrose	No			4		0	d	0	64	3*20	Read			Monad	26-50	3	2	Genus-level, Paldat (2000)	Akond et al., 2012	Akond, A. S. M. G. M., Pounders, C. T., Blythe, E. K., & Wang, X. (2012). Longevity of crapemyrtle pollen stored at different temperatures. Scientia horticulturae, 139, 53-57. doi:10.1016/j.scienta.2012.02.021	https://www.sciencedirect.com/science/article/pii/S030442381200088X?via%3Dihub
Lagerstroemia sucostata	Lythraceae	Lagerstroemia	Lagerstroemia subcostata	Koehne	"NA 40181"	Cultivated	USA, Texas		Germinability in vitro	Remy, 1953; Parfitt & Almehdi, 1984	1.2% agar, 15% sucrose	No			23		0	d	0	64	3*20	Read			Monad	26-50	3	2	Genus-level, Paldat (2000)	Akond et al., 2012	Akond, A. S. M. G. M., Pounders, C. T., Blythe, E. K., & Wang, X. (2012). Longevity of crapemyrtle pollen stored at different temperatures. Scientia horticulturae, 139, 53-57. doi:10.1016/j.scienta.2012.02.021	https://www.sciencedirect.com/science/article/pii/S030442381200088X?via%3Dihub
Lagerstroemia sucostata	Lythraceae	Lagerstroemia	Lagerstroemia subcostata	Koehne	"NA 40181"	Cultivated	USA, Texas		Germinability in vitro	Remy, 1953; Parfitt & Almehdi, 1984	1.2% agar, 15% sucrose	No			-80		7	d	7	54.4601	3*20	Estimated			Monad	26-50	3	2	Genus-level, Paldat (2000)	Akond et al., 2012	Akond, A. S. M. G. M., Pounders, C. T., Blythe, E. K., & Wang, X. (2012). Longevity of crapemyrtle pollen stored at different temperatures. Scientia horticulturae, 139, 53-57. doi:10.1016/j.scienta.2012.02.021	https://www.sciencedirect.com/science/article/pii/S030442381200088X?via%3Dihub
Lagerstroemia sucostata	Lythraceae	Lagerstroemia	Lagerstroemia subcostata	Koehne	"NA 40181"	Cultivated	USA, Texas		Germinability in vitro	Remy, 1953; Parfitt & Almehdi, 1984	1.2% agar, 15% sucrose	No			-20		7	d	7	54.4601	3*20	Estimated			Monad	26-50	3	2	Genus-level, Paldat (2000)	Akond et al., 2012	Akond, A. S. M. G. M., Pounders, C. T., Blythe, E. K., & Wang, X. (2012). Longevity of crapemyrtle pollen stored at different temperatures. Scientia horticulturae, 139, 53-57. doi:10.1016/j.scienta.2012.02.021	https://www.sciencedirect.com/science/article/pii/S030442381200088X?via%3Dihub
Lagerstroemia sucostata	Lythraceae	Lagerstroemia	Lagerstroemia subcostata	Koehne	"NA 40181"	Cultivated	USA, Texas		Germinability in vitro	Remy, 1953; Parfitt & Almehdi, 1984	1.2% agar, 15% sucrose	No			4		7	d	7	46.9484	3*20	Estimated			Monad	26-50	3	2	Genus-level, Paldat (2000)	Akond et al., 2012	Akond, A. S. M. G. M., Pounders, C. T., Blythe, E. K., & Wang, X. (2012). Longevity of crapemyrtle pollen stored at different temperatures. Scientia horticulturae, 139, 53-57. doi:10.1016/j.scienta.2012.02.021	https://www.sciencedirect.com/science/article/pii/S030442381200088X?via%3Dihub
Lagerstroemia sucostata	Lythraceae	Lagerstroemia	Lagerstroemia subcostata	Koehne	"NA 40181"	Cultivated	USA, Texas		Germinability in vitro	Remy, 1953; Parfitt & Almehdi, 1984	1.2% agar, 15% sucrose	No			23		7	d	7	0	3*20	Estimated			Monad	26-50	3	2	Genus-level, Paldat (2000)	Akond et al., 2012	Akond, A. S. M. G. M., Pounders, C. T., Blythe, E. K., & Wang, X. (2012). Longevity of crapemyrtle pollen stored at different temperatures. Scientia horticulturae, 139, 53-57. doi:10.1016/j.scienta.2012.02.021	https://www.sciencedirect.com/science/article/pii/S030442381200088X?via%3Dihub
Lagerstroemia sucostata	Lythraceae	Lagerstroemia	Lagerstroemia subcostata	Koehne	"NA 40181"	Cultivated	USA, Texas		Germinability in vitro	Remy, 1953; Parfitt & Almehdi, 1984	1.2% agar, 15% sucrose	No			-80		15	d	15	30.7981	3*20	Estimated			Monad	26-50	3	2	Genus-level, Paldat (2000)	Akond et al., 2012	Akond, A. S. M. G. M., Pounders, C. T., Blythe, E. K., & Wang, X. (2012). Longevity of crapemyrtle pollen stored at different temperatures. Scientia horticulturae, 139, 53-57. doi:10.1016/j.scienta.2012.02.021	https://www.sciencedirect.com/science/article/pii/S030442381200088X?via%3Dihub
Lagerstroemia sucostata	Lythraceae	Lagerstroemia	Lagerstroemia subcostata	Koehne	"NA 40181"	Cultivated	USA, Texas		Germinability in vitro	Remy, 1953; Parfitt & Almehdi, 1984	1.2% agar, 15% sucrose	No			-20		15	d	15	24.0376	3*20	Estimated			Monad	26-50	3	2	Genus-level, Paldat (2000)	Akond et al., 2012	Akond, A. S. M. G. M., Pounders, C. T., Blythe, E. K., & Wang, X. (2012). Longevity of crapemyrtle pollen stored at different temperatures. Scientia horticulturae, 139, 53-57. doi:10.1016/j.scienta.2012.02.021	https://www.sciencedirect.com/science/article/pii/S030442381200088X?via%3Dihub
Lagerstroemia sucostata	Lythraceae	Lagerstroemia	Lagerstroemia subcostata	Koehne	"NA 40181"	Cultivated	USA, Texas		Germinability in vitro	Remy, 1953; Parfitt & Almehdi, 1984	1.2% agar, 15% sucrose	No			4		15	d	15	7.88732	3*20	Estimated			Monad	26-50	3	2	Genus-level, Paldat (2000)	Akond et al., 2012	Akond, A. S. M. G. M., Pounders, C. T., Blythe, E. K., & Wang, X. (2012). Longevity of crapemyrtle pollen stored at different temperatures. Scientia horticulturae, 139, 53-57. doi:10.1016/j.scienta.2012.02.021	https://www.sciencedirect.com/science/article/pii/S030442381200088X?via%3Dihub
Lagerstroemia sucostata	Lythraceae	Lagerstroemia	Lagerstroemia subcostata	Koehne	"NA 40181"	Cultivated	USA, Texas		Germinability in vitro	Remy, 1953; Parfitt & Almehdi, 1984	1.2% agar, 15% sucrose	No			-80		45	d	45	12.3944	3*20	Estimated			Monad	26-50	3	2	Genus-level, Paldat (2000)	Akond et al., 2012	Akond, A. S. M. G. M., Pounders, C. T., Blythe, E. K., & Wang, X. (2012). Longevity of crapemyrtle pollen stored at different temperatures. Scientia horticulturae, 139, 53-57. doi:10.1016/j.scienta.2012.02.021	https://www.sciencedirect.com/science/article/pii/S030442381200088X?via%3Dihub
Lagerstroemia sucostata	Lythraceae	Lagerstroemia	Lagerstroemia subcostata	Koehne	"NA 40181"	Cultivated	USA, Texas		Germinability in vitro	Remy, 1953; Parfitt & Almehdi, 1984	1.2% agar, 15% sucrose	No			-20		45	d	45	10.5164	3*20	Estimated			Monad	26-50	3	2	Genus-level, Paldat (2000)	Akond et al., 2012	Akond, A. S. M. G. M., Pounders, C. T., Blythe, E. K., & Wang, X. (2012). Longevity of crapemyrtle pollen stored at different temperatures. Scientia horticulturae, 139, 53-57. doi:10.1016/j.scienta.2012.02.021	https://www.sciencedirect.com/science/article/pii/S030442381200088X?via%3Dihub
Lagerstroemia sucostata	Lythraceae	Lagerstroemia	Lagerstroemia subcostata	Koehne	"NA 40181"	Cultivated	USA, Texas		Germinability in vitro	Remy, 1953; Parfitt & Almehdi, 1984	1.2% agar, 15% sucrose	No			4		45	d	45	0	3*20	Estimated			Monad	26-50	3	2	Genus-level, Paldat (2000)	Akond et al., 2012	Akond, A. S. M. G. M., Pounders, C. T., Blythe, E. K., & Wang, X. (2012). Longevity of crapemyrtle pollen stored at different temperatures. Scientia horticulturae, 139, 53-57. doi:10.1016/j.scienta.2012.02.021	https://www.sciencedirect.com/science/article/pii/S030442381200088X?via%3Dihub
Lagerstroemia sucostata	Lythraceae	Lagerstroemia	Lagerstroemia subcostata	Koehne	"NA 40181"	Cultivated	USA, Texas		Germinability in vitro	Remy, 1953; Parfitt & Almehdi, 1984	1.2% agar, 15% sucrose	No			-80		75	d	75	6.76056	3*20	Estimated			Monad	26-50	3	2	Genus-level, Paldat (2000)	Akond et al., 2012	Akond, A. S. M. G. M., Pounders, C. T., Blythe, E. K., & Wang, X. (2012). Longevity of crapemyrtle pollen stored at different temperatures. Scientia horticulturae, 139, 53-57. doi:10.1016/j.scienta.2012.02.021	https://www.sciencedirect.com/science/article/pii/S030442381200088X?via%3Dihub
Lagerstroemia sucostata	Lythraceae	Lagerstroemia	Lagerstroemia subcostata	Koehne	"NA 40181"	Cultivated	USA, Texas		Germinability in vitro	Remy, 1953; Parfitt & Almehdi, 1984	1.2% agar, 15% sucrose	No			-20		75	d	75	6.38498	3*20	Estimated			Monad	26-50	3	2	Genus-level, Paldat (2000)	Akond et al., 2012	Akond, A. S. M. G. M., Pounders, C. T., Blythe, E. K., & Wang, X. (2012). Longevity of crapemyrtle pollen stored at different temperatures. Scientia horticulturae, 139, 53-57. doi:10.1016/j.scienta.2012.02.021	https://www.sciencedirect.com/science/article/pii/S030442381200088X?via%3Dihub
Lagerstroemia sucostata	Lythraceae	Lagerstroemia	Lagerstroemia subcostata	Koehne	"NA 40181"	Cultivated	USA, Texas		Germinability in vitro	Remy, 1953; Parfitt & Almehdi, 1984	1.2% agar, 15% sucrose	No			-80		105	d	105	0	3*20	Estimated			Monad	26-50	3	2	Genus-level, Paldat (2000)	Akond et al., 2012	Akond, A. S. M. G. M., Pounders, C. T., Blythe, E. K., & Wang, X. (2012). Longevity of crapemyrtle pollen stored at different temperatures. Scientia horticulturae, 139, 53-57. doi:10.1016/j.scienta.2012.02.021	https://www.sciencedirect.com/science/article/pii/S030442381200088X?via%3Dihub
Lagerstroemia sucostata	Lythraceae	Lagerstroemia	Lagerstroemia subcostata	Koehne	"NA 40181"	Cultivated	USA, Texas		Germinability in vitro	Remy, 1953; Parfitt & Almehdi, 1984	1.2% agar, 15% sucrose	No			-20		105	d	105	0	3*20	Estimated			Monad	26-50	3	2	Genus-level, Paldat (2000)	Akond et al., 2012	Akond, A. S. M. G. M., Pounders, C. T., Blythe, E. K., & Wang, X. (2012). Longevity of crapemyrtle pollen stored at different temperatures. Scientia horticulturae, 139, 53-57. doi:10.1016/j.scienta.2012.02.021	https://www.sciencedirect.com/science/article/pii/S030442381200088X?via%3Dihub
Dioscorea rotunda	Dioscoreaceae	Dioscorea	Dioscorea cayennensis subsp. rotundata	(Poir.) J.Miège		Cultivated	Nigeria		Germinability in vitro	Brewbaker & Kwack, 1963, modified	0.7% bacto-agar, 8% sucrose, 300 mg/L CaH4(PO4)2·H2O, 100 mg/L H3BO3, 100 mg/L KNO3	No	Anthers stored with H2SO4		-5		0	m	0	75	30*x	Read			Monad	10-50	2	2	Genus-level, External	Akoroda, 1983	Akoroda, M. O. (1983). Long-term storage of yam pollen. Scientia horticulturae, 20(3), 225-230. doi:10.1016/0304-4238(83)90002-x	https://www.sciencedirect.com/science/article/pii/030442388390002X?via%3Dihub
Dioscorea rotunda	Dioscoreaceae	Dioscorea	Dioscorea cayennensis subsp. rotundata	(Poir.) J.Miège		Cultivated	Nigeria		Germinability in vitro	Brewbaker & Kwack, 1963, modified	0.7% bacto-agar, 8% sucrose, 300 mg/L CaH4(PO4)2·H2O, 100 mg/L H3BO3, 100 mg/L KNO3	No	Anthers stored with H2SO4		-5		0	m	0	26.19	30*x	Estimated			Monad	10-50	2	2	Genus-level, External	Akoroda, 1983	Akoroda, M. O. (1983). Long-term storage of yam pollen. Scientia horticulturae, 20(3), 225-230. doi:10.1016/0304-4238(83)90002-x	https://www.sciencedirect.com/science/article/pii/030442388390002X?via%3Dihub
Dioscorea rotunda	Dioscoreaceae	Dioscorea	Dioscorea cayennensis subsp. rotundata	(Poir.) J.Miège		Cultivated	Nigeria		Germinability in vitro	Brewbaker & Kwack, 1963, modified	0.7% bacto-agar, 8% sucrose, 300 mg/L CaH4(PO4)2·H2O, 100 mg/L H3BO3, 100 mg/L KNO3	No	Anthers stored with H2SO4		5		0	m	0	75	30*x	Read			Monad	10-50	2	2	Genus-level, External	Akoroda, 1983	Akoroda, M. O. (1983). Long-term storage of yam pollen. Scientia horticulturae, 20(3), 225-230. doi:10.1016/0304-4238(83)90002-x	https://www.sciencedirect.com/science/article/pii/030442388390002X?via%3Dihub
Dioscorea rotunda	Dioscoreaceae	Dioscorea	Dioscorea cayennensis subsp. rotundata	(Poir.) J.Miège		Cultivated	Nigeria		Germinability in vitro	Brewbaker & Kwack, 1963, modified	0.7% bacto-agar, 8% sucrose, 300 mg/L CaH4(PO4)2·H2O, 100 mg/L H3BO3, 100 mg/L KNO3	No	Anthers stored with H2SO4		5		0	m	0	26.19	30*x	Estimated			Monad	10-50	2	2	Genus-level, External	Akoroda, 1983	Akoroda, M. O. (1983). Long-term storage of yam pollen. Scientia horticulturae, 20(3), 225-230. doi:10.1016/0304-4238(83)90002-x	https://www.sciencedirect.com/science/article/pii/030442388390002X?via%3Dihub
Dioscorea rotunda	Dioscoreaceae	Dioscorea	Dioscorea cayennensis subsp. rotundata	(Poir.) J.Miège		Cultivated	Nigeria		Germinability in vitro	Brewbaker & Kwack, 1963, modified	0.7% bacto-agar, 8% sucrose, 300 mg/L CaH4(PO4)2·H2O, 100 mg/L H3BO3, 100 mg/L KNO3	No	Anthers stored with H2SO4		29		0	m	0	75	30*x	Read			Monad	10-50	2	2	Genus-level, External	Akoroda, 1983	Akoroda, M. O. (1983). Long-term storage of yam pollen. Scientia horticulturae, 20(3), 225-230. doi:10.1016/0304-4238(83)90002-x	https://www.sciencedirect.com/science/article/pii/030442388390002X?via%3Dihub
Dioscorea rotunda	Dioscoreaceae	Dioscorea	Dioscorea cayennensis subsp. rotundata	(Poir.) J.Miège		Cultivated	Nigeria		Germinability in vitro	Brewbaker & Kwack, 1963, modified	0.7% bacto-agar, 8% sucrose, 300 mg/L CaH4(PO4)2·H2O, 100 mg/L H3BO3, 100 mg/L KNO3	No	Anthers stored with H2SO4	5	-5		1	m	30.4375	18.937	30*x	Estimated			Monad	10-50	2	2	Genus-level, External	Akoroda, 1983	Akoroda, M. O. (1983). Long-term storage of yam pollen. Scientia horticulturae, 20(3), 225-230. doi:10.1016/0304-4238(83)90002-x	https://www.sciencedirect.com/science/article/pii/030442388390002X?via%3Dihub
Dioscorea rotunda	Dioscoreaceae	Dioscorea	Dioscorea cayennensis subsp. rotundata	(Poir.) J.Miège		Cultivated	Nigeria		Germinability in vitro	Brewbaker & Kwack, 1963, modified	0.7% bacto-agar, 8% sucrose, 300 mg/L CaH4(PO4)2·H2O, 100 mg/L H3BO3, 100 mg/L KNO3	No	Anthers stored with H2SO4	10	-5		1	m	30.4375	22.5494	30*x	Estimated			Monad	10-50	2	2	Genus-level, External	Akoroda, 1983	Akoroda, M. O. (1983). Long-term storage of yam pollen. Scientia horticulturae, 20(3), 225-230. doi:10.1016/0304-4238(83)90002-x	https://www.sciencedirect.com/science/article/pii/030442388390002X?via%3Dihub
Dioscorea rotunda	Dioscoreaceae	Dioscorea	Dioscorea cayennensis subsp. rotundata	(Poir.) J.Miège		Cultivated	Nigeria		Germinability in vitro	Brewbaker & Kwack, 1963, modified	0.7% bacto-agar, 8% sucrose, 300 mg/L CaH4(PO4)2·H2O, 100 mg/L H3BO3, 100 mg/L KNO3	No	Anthers stored with H2SO4	10	5		1	m	30.4375	13.095	30*x	Estimated			Monad	10-50	2	2	Genus-level, External	Akoroda, 1983	Akoroda, M. O. (1983). Long-term storage of yam pollen. Scientia horticulturae, 20(3), 225-230. doi:10.1016/0304-4238(83)90002-x	https://www.sciencedirect.com/science/article/pii/030442388390002X?via%3Dihub
Dioscorea rotunda	Dioscoreaceae	Dioscorea	Dioscorea cayennensis subsp. rotundata	(Poir.) J.Miège		Cultivated	Nigeria		Germinability in vitro	Brewbaker & Kwack, 1963, modified	0.7% bacto-agar, 8% sucrose, 300 mg/L CaH4(PO4)2·H2O, 100 mg/L H3BO3, 100 mg/L KNO3	No	Anthers stored with H2SO4	5	5		1	m	30.4375	17.7516	30*x	Estimated			Monad	10-50	2	2	Genus-level, External	Akoroda, 1983	Akoroda, M. O. (1983). Long-term storage of yam pollen. Scientia horticulturae, 20(3), 225-230. doi:10.1016/0304-4238(83)90002-x	https://www.sciencedirect.com/science/article/pii/030442388390002X?via%3Dihub
Dioscorea rotunda	Dioscoreaceae	Dioscorea	Dioscorea cayennensis subsp. rotundata	(Poir.) J.Miège		Cultivated	Nigeria		Germinability in vitro	Brewbaker & Kwack, 1963, modified	0.7% bacto-agar, 8% sucrose, 300 mg/L CaH4(PO4)2·H2O, 100 mg/L H3BO3, 100 mg/L KNO3	No	Anthers stored with H2SO4	10	-5		2.5	m	76.0938	56	30*x	Read			Monad	10-50	2	2	Genus-level, External	Akoroda, 1983	Akoroda, M. O. (1983). Long-term storage of yam pollen. Scientia horticulturae, 20(3), 225-230. doi:10.1016/0304-4238(83)90002-x	https://www.sciencedirect.com/science/article/pii/030442388390002X?via%3Dihub
Dioscorea rotunda	Dioscoreaceae	Dioscorea	Dioscorea cayennensis subsp. rotundata	(Poir.) J.Miège		Cultivated	Nigeria		Germinability in vitro	Brewbaker & Kwack, 1963, modified	0.7% bacto-agar, 8% sucrose, 300 mg/L CaH4(PO4)2·H2O, 100 mg/L H3BO3, 100 mg/L KNO3	No	Anthers stored with H2SO4	20	-5		2.5	m	76.0938	1	30*x	Read			Monad	10-50	2	2	Genus-level, External	Akoroda, 1983	Akoroda, M. O. (1983). Long-term storage of yam pollen. Scientia horticulturae, 20(3), 225-230. doi:10.1016/0304-4238(83)90002-x	https://www.sciencedirect.com/science/article/pii/030442388390002X?via%3Dihub
Dioscorea rotunda	Dioscoreaceae	Dioscorea	Dioscorea cayennensis subsp. rotundata	(Poir.) J.Miège		Cultivated	Nigeria		Germinability in vitro	Brewbaker & Kwack, 1963, modified	0.7% bacto-agar, 8% sucrose, 300 mg/L CaH4(PO4)2·H2O, 100 mg/L H3BO3, 100 mg/L KNO3	No	Anthers stored with H2SO4	30	-5		2.5	m	76.0938	1	30*x	Read			Monad	10-50	2	2	Genus-level, External	Akoroda, 1983	Akoroda, M. O. (1983). Long-term storage of yam pollen. Scientia horticulturae, 20(3), 225-230. doi:10.1016/0304-4238(83)90002-x	https://www.sciencedirect.com/science/article/pii/030442388390002X?via%3Dihub
Dioscorea rotunda	Dioscoreaceae	Dioscorea	Dioscorea cayennensis subsp. rotundata	(Poir.) J.Miège		Cultivated	Nigeria		Germinability in vitro	Brewbaker & Kwack, 1963, modified	0.7% bacto-agar, 8% sucrose, 300 mg/L CaH4(PO4)2·H2O, 100 mg/L H3BO3, 100 mg/L KNO3	No	Anthers stored with H2SO4	40	-5		2.5	m	76.0938	0	30*x	Read			Monad	10-50	2	2	Genus-level, External	Akoroda, 1983	Akoroda, M. O. (1983). Long-term storage of yam pollen. Scientia horticulturae, 20(3), 225-230. doi:10.1016/0304-4238(83)90002-x	https://www.sciencedirect.com/science/article/pii/030442388390002X?via%3Dihub
Dioscorea rotunda	Dioscoreaceae	Dioscorea	Dioscorea cayennensis subsp. rotundata	(Poir.) J.Miège		Cultivated	Nigeria		Germinability in vitro	Brewbaker & Kwack, 1963, modified	0.7% bacto-agar, 8% sucrose, 300 mg/L CaH4(PO4)2·H2O, 100 mg/L H3BO3, 100 mg/L KNO3	No	Anthers stored with H2SO4	10	5		2.5	m	76.0938	49	30*x	Read			Monad	10-50	2	2	Genus-level, External	Akoroda, 1983	Akoroda, M. O. (1983). Long-term storage of yam pollen. Scientia horticulturae, 20(3), 225-230. doi:10.1016/0304-4238(83)90002-x	https://www.sciencedirect.com/science/article/pii/030442388390002X?via%3Dihub
Dioscorea rotunda	Dioscoreaceae	Dioscorea	Dioscorea cayennensis subsp. rotundata	(Poir.) J.Miège		Cultivated	Nigeria		Germinability in vitro	Brewbaker & Kwack, 1963, modified	0.7% bacto-agar, 8% sucrose, 300 mg/L CaH4(PO4)2·H2O, 100 mg/L H3BO3, 100 mg/L KNO3	No	Anthers stored with H2SO4	20	5		2.5	m	76.0938	3	30*x	Read			Monad	10-50	2	2	Genus-level, External	Akoroda, 1983	Akoroda, M. O. (1983). Long-term storage of yam pollen. Scientia horticulturae, 20(3), 225-230. doi:10.1016/0304-4238(83)90002-x	https://www.sciencedirect.com/science/article/pii/030442388390002X?via%3Dihub
Dioscorea rotunda	Dioscoreaceae	Dioscorea	Dioscorea cayennensis subsp. rotundata	(Poir.) J.Miège		Cultivated	Nigeria		Germinability in vitro	Brewbaker & Kwack, 1963, modified	0.7% bacto-agar, 8% sucrose, 300 mg/L CaH4(PO4)2·H2O, 100 mg/L H3BO3, 100 mg/L KNO3	No	Anthers stored with H2SO4	30	5		2.5	m	76.0938	5	30*x	Read			Monad	10-50	2	2	Genus-level, External	Akoroda, 1983	Akoroda, M. O. (1983). Long-term storage of yam pollen. Scientia horticulturae, 20(3), 225-230. doi:10.1016/0304-4238(83)90002-x	https://www.sciencedirect.com/science/article/pii/030442388390002X?via%3Dihub
Dioscorea rotunda	Dioscoreaceae	Dioscorea	Dioscorea cayennensis subsp. rotundata	(Poir.) J.Miège		Cultivated	Nigeria		Germinability in vitro	Brewbaker & Kwack, 1963, modified	0.7% bacto-agar, 8% sucrose, 300 mg/L CaH4(PO4)2·H2O, 100 mg/L H3BO3, 100 mg/L KNO3	No	Anthers stored with H2SO4	40	5		2.5	m	76.0938	0	30*x	Read			Monad	10-50	2	2	Genus-level, External	Akoroda, 1983	Akoroda, M. O. (1983). Long-term storage of yam pollen. Scientia horticulturae, 20(3), 225-230. doi:10.1016/0304-4238(83)90002-x	https://www.sciencedirect.com/science/article/pii/030442388390002X?via%3Dihub
Dioscorea rotunda	Dioscoreaceae	Dioscorea	Dioscorea cayennensis subsp. rotundata	(Poir.) J.Miège		Cultivated	Nigeria		Germinability in vitro	Brewbaker & Kwack, 1963, modified	0.7% bacto-agar, 8% sucrose, 300 mg/L CaH4(PO4)2·H2O, 100 mg/L H3BO3, 100 mg/L KNO3	No	Anthers stored with H2SO4	10	29		2.5	m	76.0938	0	30*x	Read			Monad	10-50	2	2	Genus-level, External	Akoroda, 1983	Akoroda, M. O. (1983). Long-term storage of yam pollen. Scientia horticulturae, 20(3), 225-230. doi:10.1016/0304-4238(83)90002-x	https://www.sciencedirect.com/science/article/pii/030442388390002X?via%3Dihub
Dioscorea rotunda	Dioscoreaceae	Dioscorea	Dioscorea cayennensis subsp. rotundata	(Poir.) J.Miège		Cultivated	Nigeria		Germinability in vitro	Brewbaker & Kwack, 1963, modified	0.7% bacto-agar, 8% sucrose, 300 mg/L CaH4(PO4)2·H2O, 100 mg/L H3BO3, 100 mg/L KNO3	No	Anthers stored with H2SO4	20	29		2.5	m	76.0938	0	30*x	Read			Monad	10-50	2	2	Genus-level, External	Akoroda, 1983	Akoroda, M. O. (1983). Long-term storage of yam pollen. Scientia horticulturae, 20(3), 225-230. doi:10.1016/0304-4238(83)90002-x	https://www.sciencedirect.com/science/article/pii/030442388390002X?via%3Dihub
Dioscorea rotunda	Dioscoreaceae	Dioscorea	Dioscorea cayennensis subsp. rotundata	(Poir.) J.Miège		Cultivated	Nigeria		Germinability in vitro	Brewbaker & Kwack, 1963, modified	0.7% bacto-agar, 8% sucrose, 300 mg/L CaH4(PO4)2·H2O, 100 mg/L H3BO3, 100 mg/L KNO3	No	Anthers stored with H2SO4	30	29		2.5	m	76.0938	0	30*x	Read			Monad	10-50	2	2	Genus-level, External	Akoroda, 1983	Akoroda, M. O. (1983). Long-term storage of yam pollen. Scientia horticulturae, 20(3), 225-230. doi:10.1016/0304-4238(83)90002-x	https://www.sciencedirect.com/science/article/pii/030442388390002X?via%3Dihub
Dioscorea rotunda	Dioscoreaceae	Dioscorea	Dioscorea cayennensis subsp. rotundata	(Poir.) J.Miège		Cultivated	Nigeria		Germinability in vitro	Brewbaker & Kwack, 1963, modified	0.7% bacto-agar, 8% sucrose, 300 mg/L CaH4(PO4)2·H2O, 100 mg/L H3BO3, 100 mg/L KNO3	No	Anthers stored with H2SO4	40	29		2.5	m	76.0938	0	30*x	Read			Monad	10-50	2	2	Genus-level, External	Akoroda, 1983	Akoroda, M. O. (1983). Long-term storage of yam pollen. Scientia horticulturae, 20(3), 225-230. doi:10.1016/0304-4238(83)90002-x	https://www.sciencedirect.com/science/article/pii/030442388390002X?via%3Dihub
Dioscorea rotunda	Dioscoreaceae	Dioscorea	Dioscorea cayennensis subsp. rotundata	(Poir.) J.Miège		Cultivated	Nigeria		Germinability in vitro	Brewbaker & Kwack, 1963, modified	0.7% bacto-agar, 8% sucrose, 300 mg/L CaH4(PO4)2·H2O, 100 mg/L H3BO3, 100 mg/L KNO3	No	Anthers stored with H2SO4	5	-5		3	m	91.3125	9.59548	30*x	Estimated			Monad	10-50	2	2	Genus-level, External	Akoroda, 1983	Akoroda, M. O. (1983). Long-term storage of yam pollen. Scientia horticulturae, 20(3), 225-230. doi:10.1016/0304-4238(83)90002-x	https://www.sciencedirect.com/science/article/pii/030442388390002X?via%3Dihub
Dioscorea rotunda	Dioscoreaceae	Dioscorea	Dioscorea cayennensis subsp. rotundata	(Poir.) J.Miège		Cultivated	Nigeria		Germinability in vitro	Brewbaker & Kwack, 1963, modified	0.7% bacto-agar, 8% sucrose, 300 mg/L CaH4(PO4)2·H2O, 100 mg/L H3BO3, 100 mg/L KNO3	No	Anthers stored with H2SO4	10	-5		3	m	91.3125	10.5833	30*x	Estimated			Monad	10-50	2	2	Genus-level, External	Akoroda, 1983	Akoroda, M. O. (1983). Long-term storage of yam pollen. Scientia horticulturae, 20(3), 225-230. doi:10.1016/0304-4238(83)90002-x	https://www.sciencedirect.com/science/article/pii/030442388390002X?via%3Dihub
Dioscorea rotunda	Dioscoreaceae	Dioscorea	Dioscorea cayennensis subsp. rotundata	(Poir.) J.Miège		Cultivated	Nigeria		Germinability in vitro	Brewbaker & Kwack, 1963, modified	0.7% bacto-agar, 8% sucrose, 300 mg/L CaH4(PO4)2·H2O, 100 mg/L H3BO3, 100 mg/L KNO3	No	Anthers stored with H2SO4	10	5		3	m	91.3125	8.29727	30*x	Estimated			Monad	10-50	2	2	Genus-level, External	Akoroda, 1983	Akoroda, M. O. (1983). Long-term storage of yam pollen. Scientia horticulturae, 20(3), 225-230. doi:10.1016/0304-4238(83)90002-x	https://www.sciencedirect.com/science/article/pii/030442388390002X?via%3Dihub
Dioscorea rotunda	Dioscoreaceae	Dioscorea	Dioscorea cayennensis subsp. rotundata	(Poir.) J.Miège		Cultivated	Nigeria		Germinability in vitro	Brewbaker & Kwack, 1963, modified	0.7% bacto-agar, 8% sucrose, 300 mg/L CaH4(PO4)2·H2O, 100 mg/L H3BO3, 100 mg/L KNO3	No	Anthers stored with H2SO4	5	5		3	m	91.3125	7.16839	30*x	Estimated			Monad	10-50	2	2	Genus-level, External	Akoroda, 1983	Akoroda, M. O. (1983). Long-term storage of yam pollen. Scientia horticulturae, 20(3), 225-230. doi:10.1016/0304-4238(83)90002-x	https://www.sciencedirect.com/science/article/pii/030442388390002X?via%3Dihub
Dioscorea rotunda	Dioscoreaceae	Dioscorea	Dioscorea cayennensis subsp. rotundata	(Poir.) J.Miège		Cultivated	Nigeria		Germinability in vitro	Brewbaker & Kwack, 1963, modified	0.7% bacto-agar, 8% sucrose, 300 mg/L CaH4(PO4)2·H2O, 100 mg/L H3BO3, 100 mg/L KNO3	No	Anthers stored with H2SO4	5	-5		5	m	152.188	6.80151	30*x	Estimated			Monad	10-50	2	2	Genus-level, External	Akoroda, 1983	Akoroda, M. O. (1983). Long-term storage of yam pollen. Scientia horticulturae, 20(3), 225-230. doi:10.1016/0304-4238(83)90002-x	https://www.sciencedirect.com/science/article/pii/030442388390002X?via%3Dihub
Dioscorea rotunda	Dioscoreaceae	Dioscorea	Dioscorea cayennensis subsp. rotundata	(Poir.) J.Miège		Cultivated	Nigeria		Germinability in vitro	Brewbaker & Kwack, 1963, modified	0.7% bacto-agar, 8% sucrose, 300 mg/L CaH4(PO4)2·H2O, 100 mg/L H3BO3, 100 mg/L KNO3	No	Anthers stored with H2SO4	10	-5		5	m	152.188	11.317	30*x	Estimated			Monad	10-50	2	2	Genus-level, External	Akoroda, 1983	Akoroda, M. O. (1983). Long-term storage of yam pollen. Scientia horticulturae, 20(3), 225-230. doi:10.1016/0304-4238(83)90002-x	https://www.sciencedirect.com/science/article/pii/030442388390002X?via%3Dihub
Dioscorea rotunda	Dioscoreaceae	Dioscorea	Dioscorea cayennensis subsp. rotundata	(Poir.) J.Miège		Cultivated	Nigeria		Germinability in vitro	Brewbaker & Kwack, 1963, modified	0.7% bacto-agar, 8% sucrose, 300 mg/L CaH4(PO4)2·H2O, 100 mg/L H3BO3, 100 mg/L KNO3	No	Anthers stored with H2SO4	10	5		5	m	152.188	3.86642	30*x	Estimated			Monad	10-50	2	2	Genus-level, External	Akoroda, 1983	Akoroda, M. O. (1983). Long-term storage of yam pollen. Scientia horticulturae, 20(3), 225-230. doi:10.1016/0304-4238(83)90002-x	https://www.sciencedirect.com/science/article/pii/030442388390002X?via%3Dihub
Dioscorea rotunda	Dioscoreaceae	Dioscorea	Dioscorea cayennensis subsp. rotundata	(Poir.) J.Miège		Cultivated	Nigeria		Germinability in vitro	Brewbaker & Kwack, 1963, modified	0.7% bacto-agar, 8% sucrose, 300 mg/L CaH4(PO4)2·H2O, 100 mg/L H3BO3, 100 mg/L KNO3	No	Anthers stored with H2SO4	5	5		5	m	152.188	2.03198	30*x	Estimated			Monad	10-50	2	2	Genus-level, External	Akoroda, 1983	Akoroda, M. O. (1983). Long-term storage of yam pollen. Scientia horticulturae, 20(3), 225-230. doi:10.1016/0304-4238(83)90002-x	https://www.sciencedirect.com/science/article/pii/030442388390002X?via%3Dihub
Dioscorea rotunda	Dioscoreaceae	Dioscorea	Dioscorea cayennensis subsp. rotundata	(Poir.) J.Miège		Cultivated	Nigeria		Germinability in vitro	Brewbaker & Kwack, 1963, modified	0.7% bacto-agar, 8% sucrose, 300 mg/L CaH4(PO4)2·H2O, 100 mg/L H3BO3, 100 mg/L KNO3	No	Anthers stored with H2SO4	5	-5		7	m	213.062	6.80151	30*x	Estimated			Monad	10-50	2	2	Genus-level, External	Akoroda, 1983	Akoroda, M. O. (1983). Long-term storage of yam pollen. Scientia horticulturae, 20(3), 225-230. doi:10.1016/0304-4238(83)90002-x	https://www.sciencedirect.com/science/article/pii/030442388390002X?via%3Dihub
Dioscorea rotunda	Dioscoreaceae	Dioscorea	Dioscorea cayennensis subsp. rotundata	(Poir.) J.Miège		Cultivated	Nigeria		Germinability in vitro	Brewbaker & Kwack, 1963, modified	0.7% bacto-agar, 8% sucrose, 300 mg/L CaH4(PO4)2·H2O, 100 mg/L H3BO3, 100 mg/L KNO3	No	Anthers stored with H2SO4	10	-5		7	m	213.062	3.3302	30*x	Estimated			Monad	10-50	2	2	Genus-level, External	Akoroda, 1983	Akoroda, M. O. (1983). Long-term storage of yam pollen. Scientia horticulturae, 20(3), 225-230. doi:10.1016/0304-4238(83)90002-x	https://www.sciencedirect.com/science/article/pii/030442388390002X?via%3Dihub
Dioscorea rotunda	Dioscoreaceae	Dioscorea	Dioscorea cayennensis subsp. rotundata	(Poir.) J.Miège		Cultivated	Nigeria		Germinability in vitro	Brewbaker & Kwack, 1963, modified	0.7% bacto-agar, 8% sucrose, 300 mg/L CaH4(PO4)2·H2O, 100 mg/L H3BO3, 100 mg/L KNO3	No	Anthers stored with H2SO4	10	5		7	m	213.062	1.89087	30*x	Estimated			Monad	10-50	2	2	Genus-level, External	Akoroda, 1983	Akoroda, M. O. (1983). Long-term storage of yam pollen. Scientia horticulturae, 20(3), 225-230. doi:10.1016/0304-4238(83)90002-x	https://www.sciencedirect.com/science/article/pii/030442388390002X?via%3Dihub
Dioscorea rotunda	Dioscoreaceae	Dioscorea	Dioscorea cayennensis subsp. rotundata	(Poir.) J.Miège		Cultivated	Nigeria		Germinability in vitro	Brewbaker & Kwack, 1963, modified	0.7% bacto-agar, 8% sucrose, 300 mg/L CaH4(PO4)2·H2O, 100 mg/L H3BO3, 100 mg/L KNO3	No	Anthers stored with H2SO4	5	5		7	m	213.062	0.874882	30*x	Estimated			Monad	10-50	2	2	Genus-level, External	Akoroda, 1983	Akoroda, M. O. (1983). Long-term storage of yam pollen. Scientia horticulturae, 20(3), 225-230. doi:10.1016/0304-4238(83)90002-x	https://www.sciencedirect.com/science/article/pii/030442388390002X?via%3Dihub
Dioscorea rotunda	Dioscoreaceae	Dioscorea	Dioscorea cayennensis subsp. rotundata	(Poir.) J.Miège		Cultivated	Nigeria		Germinability in vitro	Brewbaker & Kwack, 1963, modified	0.7% bacto-agar, 8% sucrose, 300 mg/L CaH4(PO4)2·H2O, 100 mg/L H3BO3, 100 mg/L KNO3	No	Anthers stored with H2SO4	10	-5		7.5	m	228.281	5	30*x	Read			Monad	10-50	2	2	Genus-level, External	Akoroda, 1983	Akoroda, M. O. (1983). Long-term storage of yam pollen. Scientia horticulturae, 20(3), 225-230. doi:10.1016/0304-4238(83)90002-x	https://www.sciencedirect.com/science/article/pii/030442388390002X?via%3Dihub
Dioscorea rotunda	Dioscoreaceae	Dioscorea	Dioscorea cayennensis subsp. rotundata	(Poir.) J.Miège		Cultivated	Nigeria		Germinability in vitro	Brewbaker & Kwack, 1963, modified	0.7% bacto-agar, 8% sucrose, 300 mg/L CaH4(PO4)2·H2O, 100 mg/L H3BO3, 100 mg/L KNO3	No	Anthers stored with H2SO4	10	-5		14.5	m	441.344	8	30*x	Read			Monad	10-50	2	2	Genus-level, External	Akoroda, 1983	Akoroda, M. O. (1983). Long-term storage of yam pollen. Scientia horticulturae, 20(3), 225-230. doi:10.1016/0304-4238(83)90002-x	https://www.sciencedirect.com/science/article/pii/030442388390002X?via%3Dihub
Dioscorea rotunda	Dioscoreaceae	Dioscorea	Dioscorea cayennensis subsp. rotundata	(Poir.) J.Miège		Cultivated	Nigeria		Germinability in vitro	Brewbaker & Kwack, 1963, modified	0.7% bacto-agar, 8% sucrose, 300 mg/L CaH4(PO4)2·H2O, 100 mg/L H3BO3, 100 mg/L KNO3	No	Anthers stored with H2SO4	0	-5		0	m	0	75	30*x	Read			Monad	10-50	2	2	Genus-level, External	Akoroda, 1983	Akoroda, M. O. (1983). Long-term storage of yam pollen. Scientia horticulturae, 20(3), 225-230. doi:10.1016/0304-4238(83)90002-x	https://www.sciencedirect.com/science/article/pii/030442388390002X?via%3Dihub
Dioscorea rotunda	Dioscoreaceae	Dioscorea	Dioscorea cayennensis subsp. rotundata	(Poir.) J.Miège		Cultivated	Nigeria		Germinability in vitro	Brewbaker & Kwack, 1963, modified	0.7% bacto-agar, 8% sucrose, 300 mg/L CaH4(PO4)2·H2O, 100 mg/L H3BO3, 100 mg/L KNO3	No	Anthers stored with H2SO4	0	-5		0	m	0	26.19	30*x	Estimated			Monad	10-50	2	2	Genus-level, External	Akoroda, 1983	Akoroda, M. O. (1983). Long-term storage of yam pollen. Scientia horticulturae, 20(3), 225-230. doi:10.1016/0304-4238(83)90002-x	https://www.sciencedirect.com/science/article/pii/030442388390002X?via%3Dihub
Dioscorea rotunda	Dioscoreaceae	Dioscorea	Dioscorea cayennensis subsp. rotundata	(Poir.) J.Miège		Cultivated	Nigeria		Germinability in vitro	Brewbaker & Kwack, 1963, modified	0.7% bacto-agar, 8% sucrose, 300 mg/L CaH4(PO4)2·H2O, 100 mg/L H3BO3, 100 mg/L KNO3	No	Anthers stored with H2SO4	0	5		0	m	0	75	30*x	Read			Monad	10-50	2	2	Genus-level, External	Akoroda, 1983	Akoroda, M. O. (1983). Long-term storage of yam pollen. Scientia horticulturae, 20(3), 225-230. doi:10.1016/0304-4238(83)90002-x	https://www.sciencedirect.com/science/article/pii/030442388390002X?via%3Dihub
Dioscorea rotunda	Dioscoreaceae	Dioscorea	Dioscorea cayennensis subsp. rotundata	(Poir.) J.Miège		Cultivated	Nigeria		Germinability in vitro	Brewbaker & Kwack, 1963, modified	0.7% bacto-agar, 8% sucrose, 300 mg/L CaH4(PO4)2·H2O, 100 mg/L H3BO3, 100 mg/L KNO3	No	Anthers stored with H2SO4	0	5		0	m	0	26.19	30*x	Estimated			Monad	10-50	2	2	Genus-level, External	Akoroda, 1983	Akoroda, M. O. (1983). Long-term storage of yam pollen. Scientia horticulturae, 20(3), 225-230. doi:10.1016/0304-4238(83)90002-x	https://www.sciencedirect.com/science/article/pii/030442388390002X?via%3Dihub
Dioscorea rotunda	Dioscoreaceae	Dioscorea	Dioscorea cayennensis subsp. rotundata	(Poir.) J.Miège		Cultivated	Nigeria		Germinability in vitro	Brewbaker & Kwack, 1963, modified	0.7% bacto-agar, 8% sucrose, 300 mg/L CaH4(PO4)2·H2O, 100 mg/L H3BO3, 100 mg/L KNO3	No	Anthers stored with H2SO4	0	29		0	m	0	75	30*x	Read			Monad	10-50	2	2	Genus-level, External	Akoroda, 1983	Akoroda, M. O. (1983). Long-term storage of yam pollen. Scientia horticulturae, 20(3), 225-230. doi:10.1016/0304-4238(83)90002-x	https://www.sciencedirect.com/science/article/pii/030442388390002X?via%3Dihub
Dioscorea rotunda	Dioscoreaceae	Dioscorea	Dioscorea cayennensis subsp. rotundata	(Poir.) J.Miège		Cultivated	Nigeria		Germinability in vitro	Brewbaker & Kwack, 1963, modified	0.7% bacto-agar, 8% sucrose, 300 mg/L CaH4(PO4)2·H2O, 100 mg/L H3BO3, 100 mg/L KNO3	No	Anthers stored with H2SO4	0	-5		1	m	30.4375	25.0611	30*x	Estimated			Monad	10-50	2	2	Genus-level, External	Akoroda, 1983	Akoroda, M. O. (1983). Long-term storage of yam pollen. Scientia horticulturae, 20(3), 225-230. doi:10.1016/0304-4238(83)90002-x	https://www.sciencedirect.com/science/article/pii/030442388390002X?via%3Dihub
Dioscorea rotunda	Dioscoreaceae	Dioscorea	Dioscorea cayennensis subsp. rotundata	(Poir.) J.Miège		Cultivated	Nigeria		Germinability in vitro	Brewbaker & Kwack, 1963, modified	0.7% bacto-agar, 8% sucrose, 300 mg/L CaH4(PO4)2·H2O, 100 mg/L H3BO3, 100 mg/L KNO3	No	Anthers stored with H2SO4	0	5		1	m	30.4375	21.6745	30*x	Estimated			Monad	10-50	2	2	Genus-level, External	Akoroda, 1983	Akoroda, M. O. (1983). Long-term storage of yam pollen. Scientia horticulturae, 20(3), 225-230. doi:10.1016/0304-4238(83)90002-x	https://www.sciencedirect.com/science/article/pii/030442388390002X?via%3Dihub
Dioscorea rotunda	Dioscoreaceae	Dioscorea	Dioscorea cayennensis subsp. rotundata	(Poir.) J.Miège		Cultivated	Nigeria		Germinability in vitro	Brewbaker & Kwack, 1963, modified	0.7% bacto-agar, 8% sucrose, 300 mg/L CaH4(PO4)2·H2O, 100 mg/L H3BO3, 100 mg/L KNO3	No	Anthers stored with H2SO4	0	-5		2.5	m	76.0938	35	30*x	Read			Monad	10-50	2	2	Genus-level, External	Akoroda, 1983	Akoroda, M. O. (1983). Long-term storage of yam pollen. Scientia horticulturae, 20(3), 225-230. doi:10.1016/0304-4238(83)90002-x	https://www.sciencedirect.com/science/article/pii/030442388390002X?via%3Dihub
Dioscorea rotunda	Dioscoreaceae	Dioscorea	Dioscorea cayennensis subsp. rotundata	(Poir.) J.Miège		Cultivated	Nigeria		Germinability in vitro	Brewbaker & Kwack, 1963, modified	0.7% bacto-agar, 8% sucrose, 300 mg/L CaH4(PO4)2·H2O, 100 mg/L H3BO3, 100 mg/L KNO3	No	Anthers stored with H2SO4	0	5		2.5	m	76.0938	10	30*x	Read			Monad	10-50	2	2	Genus-level, External	Akoroda, 1983	Akoroda, M. O. (1983). Long-term storage of yam pollen. Scientia horticulturae, 20(3), 225-230. doi:10.1016/0304-4238(83)90002-x	https://www.sciencedirect.com/science/article/pii/030442388390002X?via%3Dihub
Dioscorea rotunda	Dioscoreaceae	Dioscorea	Dioscorea cayennensis subsp. rotundata	(Poir.) J.Miège		Cultivated	Nigeria		Germinability in vitro	Brewbaker & Kwack, 1963, modified	0.7% bacto-agar, 8% sucrose, 300 mg/L CaH4(PO4)2·H2O, 100 mg/L H3BO3, 100 mg/L KNO3	No	Anthers stored with H2SO4	0	29		2.5	m	76.0938	0	30*x	Read			Monad	10-50	2	2	Genus-level, External	Akoroda, 1983	Akoroda, M. O. (1983). Long-term storage of yam pollen. Scientia horticulturae, 20(3), 225-230. doi:10.1016/0304-4238(83)90002-x	https://www.sciencedirect.com/science/article/pii/030442388390002X?via%3Dihub
Dioscorea rotunda	Dioscoreaceae	Dioscorea	Dioscorea cayennensis subsp. rotundata	(Poir.) J.Miège		Cultivated	Nigeria		Germinability in vitro	Brewbaker & Kwack, 1963, modified	0.7% bacto-agar, 8% sucrose, 300 mg/L CaH4(PO4)2·H2O, 100 mg/L H3BO3, 100 mg/L KNO3	No	Anthers stored with H2SO4	0	-5		3	m	91.3125	19.0499	30*x	Estimated			Monad	10-50	2	2	Genus-level, External	Akoroda, 1983	Akoroda, M. O. (1983). Long-term storage of yam pollen. Scientia horticulturae, 20(3), 225-230. doi:10.1016/0304-4238(83)90002-x	https://www.sciencedirect.com/science/article/pii/030442388390002X?via%3Dihub
Dioscorea rotunda	Dioscoreaceae	Dioscorea	Dioscorea cayennensis subsp. rotundata	(Poir.) J.Miège		Cultivated	Nigeria		Germinability in vitro	Brewbaker & Kwack, 1963, modified	0.7% bacto-agar, 8% sucrose, 300 mg/L CaH4(PO4)2·H2O, 100 mg/L H3BO3, 100 mg/L KNO3	No	Anthers stored with H2SO4	0	5		3	m	91.3125	13.6877	30*x	Estimated			Monad	10-50	2	2	Genus-level, External	Akoroda, 1983	Akoroda, M. O. (1983). Long-term storage of yam pollen. Scientia horticulturae, 20(3), 225-230. doi:10.1016/0304-4238(83)90002-x	https://www.sciencedirect.com/science/article/pii/030442388390002X?via%3Dihub
Dioscorea rotunda	Dioscoreaceae	Dioscorea	Dioscorea cayennensis subsp. rotundata	(Poir.) J.Miège		Cultivated	Nigeria		Germinability in vitro	Brewbaker & Kwack, 1963, modified	0.7% bacto-agar, 8% sucrose, 300 mg/L CaH4(PO4)2·H2O, 100 mg/L H3BO3, 100 mg/L KNO3	No	Anthers stored with H2SO4	0	-5		5	m	152.188	16.5945	30*x	Estimated			Monad	10-50	2	2	Genus-level, External	Akoroda, 1983	Akoroda, M. O. (1983). Long-term storage of yam pollen. Scientia horticulturae, 20(3), 225-230. doi:10.1016/0304-4238(83)90002-x	https://www.sciencedirect.com/science/article/pii/030442388390002X?via%3Dihub
Dioscorea rotunda	Dioscoreaceae	Dioscorea	Dioscorea cayennensis subsp. rotundata	(Poir.) J.Miège		Cultivated	Nigeria		Germinability in vitro	Brewbaker & Kwack, 1963, modified	0.7% bacto-agar, 8% sucrose, 300 mg/L CaH4(PO4)2·H2O, 100 mg/L H3BO3, 100 mg/L KNO3	No	Anthers stored with H2SO4	0	5		5	m	152.188	7.61994	30*x	Estimated			Monad	10-50	2	2	Genus-level, External	Akoroda, 1983	Akoroda, M. O. (1983). Long-term storage of yam pollen. Scientia horticulturae, 20(3), 225-230. doi:10.1016/0304-4238(83)90002-x	https://www.sciencedirect.com/science/article/pii/030442388390002X?via%3Dihub
Dioscorea rotunda	Dioscoreaceae	Dioscorea	Dioscorea cayennensis subsp. rotundata	(Poir.) J.Miège		Cultivated	Nigeria		Germinability in vitro	Brewbaker & Kwack, 1963, modified	0.7% bacto-agar, 8% sucrose, 300 mg/L CaH4(PO4)2·H2O, 100 mg/L H3BO3, 100 mg/L KNO3	No	Anthers stored with H2SO4	0	-5		7	m	213.062	16.1994	30*x	Estimated			Monad	10-50	2	2	Genus-level, External	Akoroda, 1983	Akoroda, M. O. (1983). Long-term storage of yam pollen. Scientia horticulturae, 20(3), 225-230. doi:10.1016/0304-4238(83)90002-x	https://www.sciencedirect.com/science/article/pii/030442388390002X?via%3Dihub
Dioscorea rotunda	Dioscoreaceae	Dioscorea	Dioscorea cayennensis subsp. rotundata	(Poir.) J.Miège		Cultivated	Nigeria		Germinability in vitro	Brewbaker & Kwack, 1963, modified	0.7% bacto-agar, 8% sucrose, 300 mg/L CaH4(PO4)2·H2O, 100 mg/L H3BO3, 100 mg/L KNO3	No	Anthers stored with H2SO4	0	5		7	m	213.062	4.9953	30*x	Estimated			Monad	10-50	2	2	Genus-level, External	Akoroda, 1983	Akoroda, M. O. (1983). Long-term storage of yam pollen. Scientia horticulturae, 20(3), 225-230. doi:10.1016/0304-4238(83)90002-x	https://www.sciencedirect.com/science/article/pii/030442388390002X?via%3Dihub
Dioscorea rotunda	Dioscoreaceae	Dioscorea	Dioscorea cayennensis subsp. rotundata	(Poir.) J.Miège		Cultivated	Nigeria		Germinability in vitro	Brewbaker & Kwack, 1963, modified	0.7% bacto-agar, 8% sucrose, 300 mg/L CaH4(PO4)2·H2O, 100 mg/L H3BO3, 100 mg/L KNO3	No	Anthers stored with H2SO4	0	-5		7.5	m	228.281	5	30*x	Read			Monad	10-50	2	2	Genus-level, External	Akoroda, 1983	Akoroda, M. O. (1983). Long-term storage of yam pollen. Scientia horticulturae, 20(3), 225-230. doi:10.1016/0304-4238(83)90002-x	https://www.sciencedirect.com/science/article/pii/030442388390002X?via%3Dihub
Dioscorea rotunda	Dioscoreaceae	Dioscorea	Dioscorea cayennensis subsp. rotundata	(Poir.) J.Miège		Cultivated	Nigeria		Germinability in vitro	Brewbaker & Kwack, 1963, modified	0.7% bacto-agar, 8% sucrose, 300 mg/L CaH4(PO4)2·H2O, 100 mg/L H3BO3, 100 mg/L KNO3	No	Anthers stored with H2SO4	0	-5		14.5	m	441.344	8	30*x	Read			Monad	10-50	2	2	Genus-level, External	Akoroda, 1983	Akoroda, M. O. (1983). Long-term storage of yam pollen. Scientia horticulturae, 20(3), 225-230. doi:10.1016/0304-4238(83)90002-x	https://www.sciencedirect.com/science/article/pii/030442388390002X?via%3Dihub
Dioscorea rotunda	Dioscoreaceae	Dioscorea	Dioscorea cayennensis subsp. rotundata	(Poir.) J.Miège		Cultivated	Nigeria		Germinability in vitro	Brewbaker & Kwack, 1963, modified	0.7% bacto-agar, 8% sucrose, 300 mg/L CaH4(PO4)2·H2O, 100 mg/L H3BO3, 100 mg/L KNO3	No			-5		0	m	0	75	30*x	Read			Monad	10-50	2	2	Genus-level, External	Akoroda, 1983	Akoroda, M. O. (1983). Long-term storage of yam pollen. Scientia horticulturae, 20(3), 225-230. doi:10.1016/0304-4238(83)90002-x	https://www.sciencedirect.com/science/article/pii/030442388390002X?via%3Dihub
Dioscorea rotunda	Dioscoreaceae	Dioscorea	Dioscorea cayennensis subsp. rotundata	(Poir.) J.Miège		Cultivated	Nigeria		Germinability in vitro	Brewbaker & Kwack, 1963, modified	0.7% bacto-agar, 8% sucrose, 300 mg/L CaH4(PO4)2·H2O, 100 mg/L H3BO3, 100 mg/L KNO3	No			-5		0	m	0	26.19	30*x	Estimated			Monad	10-50	2	2	Genus-level, External	Akoroda, 1983	Akoroda, M. O. (1983). Long-term storage of yam pollen. Scientia horticulturae, 20(3), 225-230. doi:10.1016/0304-4238(83)90002-x	https://www.sciencedirect.com/science/article/pii/030442388390002X?via%3Dihub
Dioscorea rotunda	Dioscoreaceae	Dioscorea	Dioscorea cayennensis subsp. rotundata	(Poir.) J.Miège		Cultivated	Nigeria		Germinability in vitro	Brewbaker & Kwack, 1963, modified	0.7% bacto-agar, 8% sucrose, 300 mg/L CaH4(PO4)2·H2O, 100 mg/L H3BO3, 100 mg/L KNO3	No			5		0	m	0	75	30*x	Read			Monad	10-50	2	2	Genus-level, External	Akoroda, 1983	Akoroda, M. O. (1983). Long-term storage of yam pollen. Scientia horticulturae, 20(3), 225-230. doi:10.1016/0304-4238(83)90002-x	https://www.sciencedirect.com/science/article/pii/030442388390002X?via%3Dihub
Dioscorea rotunda	Dioscoreaceae	Dioscorea	Dioscorea cayennensis subsp. rotundata	(Poir.) J.Miège		Cultivated	Nigeria		Germinability in vitro	Brewbaker & Kwack, 1963, modified	0.7% bacto-agar, 8% sucrose, 300 mg/L CaH4(PO4)2·H2O, 100 mg/L H3BO3, 100 mg/L KNO3	No			5		0	m	0	26.19	30*x	Estimated			Monad	10-50	2	2	Genus-level, External	Akoroda, 1983	Akoroda, M. O. (1983). Long-term storage of yam pollen. Scientia horticulturae, 20(3), 225-230. doi:10.1016/0304-4238(83)90002-x	https://www.sciencedirect.com/science/article/pii/030442388390002X?via%3Dihub
Dioscorea rotunda	Dioscoreaceae	Dioscorea	Dioscorea cayennensis subsp. rotundata	(Poir.) J.Miège		Cultivated	Nigeria		Germinability in vitro	Brewbaker & Kwack, 1963, modified	0.7% bacto-agar, 8% sucrose, 300 mg/L CaH4(PO4)2·H2O, 100 mg/L H3BO3, 100 mg/L KNO3	No			29		0	m	0	75	30*x	Read			Monad	10-50	2	2	Genus-level, External	Akoroda, 1983	Akoroda, M. O. (1983). Long-term storage of yam pollen. Scientia horticulturae, 20(3), 225-230. doi:10.1016/0304-4238(83)90002-x	https://www.sciencedirect.com/science/article/pii/030442388390002X?via%3Dihub
Dioscorea rotunda	Dioscoreaceae	Dioscorea	Dioscorea cayennensis subsp. rotundata	(Poir.) J.Miège		Cultivated	Nigeria		Germinability in vitro	Brewbaker & Kwack, 1963, modified	0.7% bacto-agar, 8% sucrose, 300 mg/L CaH4(PO4)2·H2O, 100 mg/L H3BO3, 100 mg/L KNO3	No		62	-5		2.5	m	76.0938	0	30*x	Read			Monad	10-50	2	2	Genus-level, External	Akoroda, 1983	Akoroda, M. O. (1983). Long-term storage of yam pollen. Scientia horticulturae, 20(3), 225-230. doi:10.1016/0304-4238(83)90002-x	https://www.sciencedirect.com/science/article/pii/030442388390002X?via%3Dihub
Dioscorea rotunda	Dioscoreaceae	Dioscorea	Dioscorea cayennensis subsp. rotundata	(Poir.) J.Miège		Cultivated	Nigeria		Germinability in vitro	Brewbaker & Kwack, 1963, modified	0.7% bacto-agar, 8% sucrose, 300 mg/L CaH4(PO4)2·H2O, 100 mg/L H3BO3, 100 mg/L KNO3	No		62	5		2.5	m	76.0938	0	30*x	Read			Monad	10-50	2	2	Genus-level, External	Akoroda, 1983	Akoroda, M. O. (1983). Long-term storage of yam pollen. Scientia horticulturae, 20(3), 225-230. doi:10.1016/0304-4238(83)90002-x	https://www.sciencedirect.com/science/article/pii/030442388390002X?via%3Dihub
Dioscorea rotunda	Dioscoreaceae	Dioscorea	Dioscorea cayennensis subsp. rotundata	(Poir.) J.Miège		Cultivated	Nigeria		Germinability in vitro	Brewbaker & Kwack, 1963, modified	0.7% bacto-agar, 8% sucrose, 300 mg/L CaH4(PO4)2·H2O, 100 mg/L H3BO3, 100 mg/L KNO3	No		62	29		2.5	m	76.0938	0	30*x	Read			Monad	10-50	2	2	Genus-level, External	Akoroda, 1983	Akoroda, M. O. (1983). Long-term storage of yam pollen. Scientia horticulturae, 20(3), 225-230. doi:10.1016/0304-4238(83)90002-x	https://www.sciencedirect.com/science/article/pii/030442388390002X?via%3Dihub
Prunus avium	Rosaceae	Prunus	Prunus avium	(L.) L.	Cristobalina'	Cultivated	Spain	Field	Germinability in vitro	Remy, 1953; Parfitt & Almehdi, 1984	1.2% bacto-agar, 15% sucrose	No			-20		7	d	7	62.2801	10*35	Estimated	5-10		Monad	26-50	3	2	Paldat (2000)	Alburquerque et al., 2007	Alburquerque, N., Garcia Montiel, F., & Burgos, L. (2007). Short communication. Influence of storage temperature on the viability of sweet cherry pollen. Spanish Journal of Agricultural Research, 5(1), 86-90. doi:10.5424/sjar/2007051-231	https://click.endnote.com/viewer?doi=10.5424%2Fsjar%2F2007051-231&token=WzQxMjIyNjksIjEwLjU0MjQvc2phci8yMDA3MDUxLTIzMSJd.a7L4OmKrzWw97jvt2pH8l1zG7BU
Prunus avium	Rosaceae	Prunus	Prunus avium	(L.) L.	Brooks'	Cultivated	Spain	Field	Germinability in vitro	Remy, 1953; Parfitt & Almehdi, 1984	1.2% bacto-agar, 15% sucrose	No			-20		7	d	7	25.798	10*35	Estimated	0-5		Monad	26-50	3	2	Paldat (2000)	Alburquerque et al., 2007	Alburquerque, N., Garcia Montiel, F., & Burgos, L. (2007). Short communication. Influence of storage temperature on the viability of sweet cherry pollen. Spanish Journal of Agricultural Research, 5(1), 86-90. doi:10.5424/sjar/2007051-231	https://click.endnote.com/viewer?doi=10.5424%2Fsjar%2F2007051-231&token=WzQxMjIyNjksIjEwLjU0MjQvc2phci8yMDA3MDUxLTIzMSJd.a7L4OmKrzWw97jvt2pH8l1zG7BU
Prunus avium	Rosaceae	Prunus	Prunus avium	(L.) L.	Somerset'	Cultivated	Spain	Field	Germinability in vitro	Remy, 1953; Parfitt & Almehdi, 1984	1.2% bacto-agar, 15% sucrose	No			-20		7	d	7	25.974	10*35	Estimated	0-5		Monad	26-50	3	2	Paldat (2000)	Alburquerque et al., 2007	Alburquerque, N., Garcia Montiel, F., & Burgos, L. (2007). Short communication. Influence of storage temperature on the viability of sweet cherry pollen. Spanish Journal of Agricultural Research, 5(1), 86-90. doi:10.5424/sjar/2007051-231	https://click.endnote.com/viewer?doi=10.5424%2Fsjar%2F2007051-231&token=WzQxMjIyNjksIjEwLjU0MjQvc2phci8yMDA3MDUxLTIzMSJd.a7L4OmKrzWw97jvt2pH8l1zG7BU
Prunus avium	Rosaceae	Prunus	Prunus avium	(L.) L.	Ruby'	Cultivated	Spain	Field	Germinability in vitro	Remy, 1953; Parfitt & Almehdi, 1984	1.2% bacto-agar, 15% sucrose	No			-20		7	d	7	28.8312	10*35	Estimated	5-10		Monad	26-50	3	2	Paldat (2000)	Alburquerque et al., 2007	Alburquerque, N., Garcia Montiel, F., & Burgos, L. (2007). Short communication. Influence of storage temperature on the viability of sweet cherry pollen. Spanish Journal of Agricultural Research, 5(1), 86-90. doi:10.5424/sjar/2007051-231	https://click.endnote.com/viewer?doi=10.5424%2Fsjar%2F2007051-231&token=WzQxMjIyNjksIjEwLjU0MjQvc2phci8yMDA3MDUxLTIzMSJd.a7L4OmKrzWw97jvt2pH8l1zG7BU
Prunus avium	Rosaceae	Prunus	Prunus avium	(L.) L.	New Star'	Cultivated	Spain	Field	Germinability in vitro	Remy, 1953; Parfitt & Almehdi, 1984	1.2% bacto-agar, 15% sucrose	No			-20		7	d	7	34.1368	10*35	Estimated	5-10		Monad	26-50	3	2	Paldat (2000)	Alburquerque et al., 2007	Alburquerque, N., Garcia Montiel, F., & Burgos, L. (2007). Short communication. Influence of storage temperature on the viability of sweet cherry pollen. Spanish Journal of Agricultural Research, 5(1), 86-90. doi:10.5424/sjar/2007051-231	https://click.endnote.com/viewer?doi=10.5424%2Fsjar%2F2007051-231&token=WzQxMjIyNjksIjEwLjU0MjQvc2phci8yMDA3MDUxLTIzMSJd.a7L4OmKrzWw97jvt2pH8l1zG7BU
Prunus avium	Rosaceae	Prunus	Prunus avium	(L.) L.	Marvin'	Cultivated	Spain	Field	Germinability in vitro	Remy, 1953; Parfitt & Almehdi, 1984	1.2% bacto-agar, 15% sucrose	No			-20		7	d	7	41.4332	10*35	Estimated	5-10		Monad	26-50	3	2	Paldat (2000)	Alburquerque et al., 2007	Alburquerque, N., Garcia Montiel, F., & Burgos, L. (2007). Short communication. Influence of storage temperature on the viability of sweet cherry pollen. Spanish Journal of Agricultural Research, 5(1), 86-90. doi:10.5424/sjar/2007051-231	https://click.endnote.com/viewer?doi=10.5424%2Fsjar%2F2007051-231&token=WzQxMjIyNjksIjEwLjU0MjQvc2phci8yMDA3MDUxLTIzMSJd.a7L4OmKrzWw97jvt2pH8l1zG7BU
Prunus avium	Rosaceae	Prunus	Prunus avium	(L.) L.	Cristobalina'	Cultivated	Spain	Field	Germinability in vitro	Remy, 1953; Parfitt & Almehdi, 1984	1.2% bacto-agar, 15% sucrose	No			4		7	d	7	62.2801	10*35	Estimated	5-10		Monad	26-50	3	2	Paldat (2000)	Alburquerque et al., 2007	Alburquerque, N., Garcia Montiel, F., & Burgos, L. (2007). Short communication. Influence of storage temperature on the viability of sweet cherry pollen. Spanish Journal of Agricultural Research, 5(1), 86-90. doi:10.5424/sjar/2007051-231	https://click.endnote.com/viewer?doi=10.5424%2Fsjar%2F2007051-231&token=WzQxMjIyNjksIjEwLjU0MjQvc2phci8yMDA3MDUxLTIzMSJd.a7L4OmKrzWw97jvt2pH8l1zG7BU
Prunus avium	Rosaceae	Prunus	Prunus avium	(L.) L.	Brooks'	Cultivated	Spain	Field	Germinability in vitro	Remy, 1953; Parfitt & Almehdi, 1984	1.2% bacto-agar, 15% sucrose	No			4		7	d	7	38.3062	10*35	Estimated	5-10		Monad	26-50	3	2	Paldat (2000)	Alburquerque et al., 2007	Alburquerque, N., Garcia Montiel, F., & Burgos, L. (2007). Short communication. Influence of storage temperature on the viability of sweet cherry pollen. Spanish Journal of Agricultural Research, 5(1), 86-90. doi:10.5424/sjar/2007051-231	https://click.endnote.com/viewer?doi=10.5424%2Fsjar%2F2007051-231&token=WzQxMjIyNjksIjEwLjU0MjQvc2phci8yMDA3MDUxLTIzMSJd.a7L4OmKrzWw97jvt2pH8l1zG7BU
Prunus avium	Rosaceae	Prunus	Prunus avium	(L.) L.	Somerset'	Cultivated	Spain	Field	Germinability in vitro	Remy, 1953; Parfitt & Almehdi, 1984	1.2% bacto-agar, 15% sucrose	No			4		7	d	7	38.961	10*35	Estimated	0-5		Monad	26-50	3	2	Paldat (2000)	Alburquerque et al., 2007	Alburquerque, N., Garcia Montiel, F., & Burgos, L. (2007). Short communication. Influence of storage temperature on the viability of sweet cherry pollen. Spanish Journal of Agricultural Research, 5(1), 86-90. doi:10.5424/sjar/2007051-231	https://click.endnote.com/viewer?doi=10.5424%2Fsjar%2F2007051-231&token=WzQxMjIyNjksIjEwLjU0MjQvc2phci8yMDA3MDUxLTIzMSJd.a7L4OmKrzWw97jvt2pH8l1zG7BU
Prunus avium	Rosaceae	Prunus	Prunus avium	(L.) L.	Ruby'	Cultivated	Spain	Field	Germinability in vitro	Remy, 1953; Parfitt & Almehdi, 1984	1.2% bacto-agar, 15% sucrose	No			4		7	d	7	43.6364	10*35	Estimated	5-10		Monad	26-50	3	2	Paldat (2000)	Alburquerque et al., 2007	Alburquerque, N., Garcia Montiel, F., & Burgos, L. (2007). Short communication. Influence of storage temperature on the viability of sweet cherry pollen. Spanish Journal of Agricultural Research, 5(1), 86-90. doi:10.5424/sjar/2007051-231	https://click.endnote.com/viewer?doi=10.5424%2Fsjar%2F2007051-231&token=WzQxMjIyNjksIjEwLjU0MjQvc2phci8yMDA3MDUxLTIzMSJd.a7L4OmKrzWw97jvt2pH8l1zG7BU
Prunus avium	Rosaceae	Prunus	Prunus avium	(L.) L.	New Star'	Cultivated	Spain	Field	Germinability in vitro	Remy, 1953; Parfitt & Almehdi, 1984	1.2% bacto-agar, 15% sucrose	No			4		7	d	7	35.9609	10*35	Estimated	5-10		Monad	26-50	3	2	Paldat (2000)	Alburquerque et al., 2007	Alburquerque, N., Garcia Montiel, F., & Burgos, L. (2007). Short communication. Influence of storage temperature on the viability of sweet cherry pollen. Spanish Journal of Agricultural Research, 5(1), 86-90. doi:10.5424/sjar/2007051-231	https://click.endnote.com/viewer?doi=10.5424%2Fsjar%2F2007051-231&token=WzQxMjIyNjksIjEwLjU0MjQvc2phci8yMDA3MDUxLTIzMSJd.a7L4OmKrzWw97jvt2pH8l1zG7BU
Prunus avium	Rosaceae	Prunus	Prunus avium	(L.) L.	Marvin'	Cultivated	Spain	Field	Germinability in vitro	Remy, 1953; Parfitt & Almehdi, 1984	1.2% bacto-agar, 15% sucrose	No			4		7	d	7	39.0879	10*35	Estimated	5-10		Monad	26-50	3	2	Paldat (2000)	Alburquerque et al., 2007	Alburquerque, N., Garcia Montiel, F., & Burgos, L. (2007). Short communication. Influence of storage temperature on the viability of sweet cherry pollen. Spanish Journal of Agricultural Research, 5(1), 86-90. doi:10.5424/sjar/2007051-231	https://click.endnote.com/viewer?doi=10.5424%2Fsjar%2F2007051-231&token=WzQxMjIyNjksIjEwLjU0MjQvc2phci8yMDA3MDUxLTIzMSJd.a7L4OmKrzWw97jvt2pH8l1zG7BU
Prunus avium	Rosaceae	Prunus	Prunus avium	(L.) L.	Cristobalina'	Cultivated	Spain	Field	Germinability in vitro	Remy, 1953; Parfitt & Almehdi, 1984	1.2% bacto-agar, 15% sucrose	No			-20		15	d	15	59.9349	10*35	Estimated	5-10		Monad	26-50	3	2	Paldat (2000)	Alburquerque et al., 2007	Alburquerque, N., Garcia Montiel, F., & Burgos, L. (2007). Short communication. Influence of storage temperature on the viability of sweet cherry pollen. Spanish Journal of Agricultural Research, 5(1), 86-90. doi:10.5424/sjar/2007051-231	https://click.endnote.com/viewer?doi=10.5424%2Fsjar%2F2007051-231&token=WzQxMjIyNjksIjEwLjU0MjQvc2phci8yMDA3MDUxLTIzMSJd.a7L4OmKrzWw97jvt2pH8l1zG7BU
Prunus avium	Rosaceae	Prunus	Prunus avium	(L.) L.	Brooks'	Cultivated	Spain	Field	Germinability in vitro	Remy, 1953; Parfitt & Almehdi, 1984	1.2% bacto-agar, 15% sucrose	No			-20		15	d	15	32.3127	10*35	Estimated	0-5		Monad	26-50	3	2	Paldat (2000)	Alburquerque et al., 2007	Alburquerque, N., Garcia Montiel, F., & Burgos, L. (2007). Short communication. Influence of storage temperature on the viability of sweet cherry pollen. Spanish Journal of Agricultural Research, 5(1), 86-90. doi:10.5424/sjar/2007051-231	https://click.endnote.com/viewer?doi=10.5424%2Fsjar%2F2007051-231&token=WzQxMjIyNjksIjEwLjU0MjQvc2phci8yMDA3MDUxLTIzMSJd.a7L4OmKrzWw97jvt2pH8l1zG7BU
Prunus avium	Rosaceae	Prunus	Prunus avium	(L.) L.	Somerset'	Cultivated	Spain	Field	Germinability in vitro	Remy, 1953; Parfitt & Almehdi, 1984	1.2% bacto-agar, 15% sucrose	No			-20		15	d	15	28.8312	10*35	Estimated	5-10		Monad	26-50	3	2	Paldat (2000)	Alburquerque et al., 2007	Alburquerque, N., Garcia Montiel, F., & Burgos, L. (2007). Short communication. Influence of storage temperature on the viability of sweet cherry pollen. Spanish Journal of Agricultural Research, 5(1), 86-90. doi:10.5424/sjar/2007051-231	https://click.endnote.com/viewer?doi=10.5424%2Fsjar%2F2007051-231&token=WzQxMjIyNjksIjEwLjU0MjQvc2phci8yMDA3MDUxLTIzMSJd.a7L4OmKrzWw97jvt2pH8l1zG7BU
Prunus avium	Rosaceae	Prunus	Prunus avium	(L.) L.	Ruby'	Cultivated	Spain	Field	Germinability in vitro	Remy, 1953; Parfitt & Almehdi, 1984	1.2% bacto-agar, 15% sucrose	No			-20		15	d	15	33.2468	10*35	Estimated	5-10		Monad	26-50	3	2	Paldat (2000)	Alburquerque et al., 2007	Alburquerque, N., Garcia Montiel, F., & Burgos, L. (2007). Short communication. Influence of storage temperature on the viability of sweet cherry pollen. Spanish Journal of Agricultural Research, 5(1), 86-90. doi:10.5424/sjar/2007051-231	https://click.endnote.com/viewer?doi=10.5424%2Fsjar%2F2007051-231&token=WzQxMjIyNjksIjEwLjU0MjQvc2phci8yMDA3MDUxLTIzMSJd.a7L4OmKrzWw97jvt2pH8l1zG7BU
Prunus avium	Rosaceae	Prunus	Prunus avium	(L.) L.	New Star'	Cultivated	Spain	Field	Germinability in vitro	Remy, 1953; Parfitt & Almehdi, 1984	1.2% bacto-agar, 15% sucrose	No			-20		15	d	15	21.1075	10*35	Estimated	0-5		Monad	26-50	3	2	Paldat (2000)	Alburquerque et al., 2007	Alburquerque, N., Garcia Montiel, F., & Burgos, L. (2007). Short communication. Influence of storage temperature on the viability of sweet cherry pollen. Spanish Journal of Agricultural Research, 5(1), 86-90. doi:10.5424/sjar/2007051-231	https://click.endnote.com/viewer?doi=10.5424%2Fsjar%2F2007051-231&token=WzQxMjIyNjksIjEwLjU0MjQvc2phci8yMDA3MDUxLTIzMSJd.a7L4OmKrzWw97jvt2pH8l1zG7BU
Prunus avium	Rosaceae	Prunus	Prunus avium	(L.) L.	Marvin'	Cultivated	Spain	Field	Germinability in vitro	Remy, 1953; Parfitt & Almehdi, 1984	1.2% bacto-agar, 15% sucrose	No			-20		15	d	15	36.4821	10*35	Estimated	5-10		Monad	26-50	3	2	Paldat (2000)	Alburquerque et al., 2007	Alburquerque, N., Garcia Montiel, F., & Burgos, L. (2007). Short communication. Influence of storage temperature on the viability of sweet cherry pollen. Spanish Journal of Agricultural Research, 5(1), 86-90. doi:10.5424/sjar/2007051-231	https://click.endnote.com/viewer?doi=10.5424%2Fsjar%2F2007051-231&token=WzQxMjIyNjksIjEwLjU0MjQvc2phci8yMDA3MDUxLTIzMSJd.a7L4OmKrzWw97jvt2pH8l1zG7BU
Prunus avium	Rosaceae	Prunus	Prunus avium	(L.) L.	Cristobalina'	Cultivated	Spain	Field	Germinability in vitro	Remy, 1953; Parfitt & Almehdi, 1984	1.2% bacto-agar, 15% sucrose	No			4		15	d	15	61.4984	10*35	Estimated	5-10		Monad	26-50	3	2	Paldat (2000)	Alburquerque et al., 2007	Alburquerque, N., Garcia Montiel, F., & Burgos, L. (2007). Short communication. Influence of storage temperature on the viability of sweet cherry pollen. Spanish Journal of Agricultural Research, 5(1), 86-90. doi:10.5424/sjar/2007051-231	https://click.endnote.com/viewer?doi=10.5424%2Fsjar%2F2007051-231&token=WzQxMjIyNjksIjEwLjU0MjQvc2phci8yMDA3MDUxLTIzMSJd.a7L4OmKrzWw97jvt2pH8l1zG7BU
Prunus avium	Rosaceae	Prunus	Prunus avium	(L.) L.	Brooks'	Cultivated	Spain	Field	Germinability in vitro	Remy, 1953; Parfitt & Almehdi, 1984	1.2% bacto-agar, 15% sucrose	No			4		15	d	15	30.4886	10*35	Estimated	0-5		Monad	26-50	3	2	Paldat (2000)	Alburquerque et al., 2007	Alburquerque, N., Garcia Montiel, F., & Burgos, L. (2007). Short communication. Influence of storage temperature on the viability of sweet cherry pollen. Spanish Journal of Agricultural Research, 5(1), 86-90. doi:10.5424/sjar/2007051-231	https://click.endnote.com/viewer?doi=10.5424%2Fsjar%2F2007051-231&token=WzQxMjIyNjksIjEwLjU0MjQvc2phci8yMDA3MDUxLTIzMSJd.a7L4OmKrzWw97jvt2pH8l1zG7BU
Prunus avium	Rosaceae	Prunus	Prunus avium	(L.) L.	Somerset'	Cultivated	Spain	Field	Germinability in vitro	Remy, 1953; Parfitt & Almehdi, 1984	1.2% bacto-agar, 15% sucrose	No			4		15	d	15	35.3247	10*35	Estimated	0-5		Monad	26-50	3	2	Paldat (2000)	Alburquerque et al., 2007	Alburquerque, N., Garcia Montiel, F., & Burgos, L. (2007). Short communication. Influence of storage temperature on the viability of sweet cherry pollen. Spanish Journal of Agricultural Research, 5(1), 86-90. doi:10.5424/sjar/2007051-231	https://click.endnote.com/viewer?doi=10.5424%2Fsjar%2F2007051-231&token=WzQxMjIyNjksIjEwLjU0MjQvc2phci8yMDA3MDUxLTIzMSJd.a7L4OmKrzWw97jvt2pH8l1zG7BU
Prunus avium	Rosaceae	Prunus	Prunus avium	(L.) L.	Ruby'	Cultivated	Spain	Field	Germinability in vitro	Remy, 1953; Parfitt & Almehdi, 1984	1.2% bacto-agar, 15% sucrose	No			4		15	d	15	37.9221	10*35	Estimated	5-10		Monad	26-50	3	2	Paldat (2000)	Alburquerque et al., 2007	Alburquerque, N., Garcia Montiel, F., & Burgos, L. (2007). Short communication. Influence of storage temperature on the viability of sweet cherry pollen. Spanish Journal of Agricultural Research, 5(1), 86-90. doi:10.5424/sjar/2007051-231	https://click.endnote.com/viewer?doi=10.5424%2Fsjar%2F2007051-231&token=WzQxMjIyNjksIjEwLjU0MjQvc2phci8yMDA3MDUxLTIzMSJd.a7L4OmKrzWw97jvt2pH8l1zG7BU
Prunus avium	Rosaceae	Prunus	Prunus avium	(L.) L.	New Star'	Cultivated	Spain	Field	Germinability in vitro	Remy, 1953; Parfitt & Almehdi, 1984	1.2% bacto-agar, 15% sucrose	No			4		15	d	15	32.8339	10*35	Estimated	5-10		Monad	26-50	3	2	Paldat (2000)	Alburquerque et al., 2007	Alburquerque, N., Garcia Montiel, F., & Burgos, L. (2007). Short communication. Influence of storage temperature on the viability of sweet cherry pollen. Spanish Journal of Agricultural Research, 5(1), 86-90. doi:10.5424/sjar/2007051-231	https://click.endnote.com/viewer?doi=10.5424%2Fsjar%2F2007051-231&token=WzQxMjIyNjksIjEwLjU0MjQvc2phci8yMDA3MDUxLTIzMSJd.a7L4OmKrzWw97jvt2pH8l1zG7BU
Prunus avium	Rosaceae	Prunus	Prunus avium	(L.) L.	Marvin'	Cultivated	Spain	Field	Germinability in vitro	Remy, 1953; Parfitt & Almehdi, 1984	1.2% bacto-agar, 15% sucrose	No			4		15	d	15	34.658	10*35	Estimated	5-10		Monad	26-50	3	2	Paldat (2000)	Alburquerque et al., 2007	Alburquerque, N., Garcia Montiel, F., & Burgos, L. (2007). Short communication. Influence of storage temperature on the viability of sweet cherry pollen. Spanish Journal of Agricultural Research, 5(1), 86-90. doi:10.5424/sjar/2007051-231	https://click.endnote.com/viewer?doi=10.5424%2Fsjar%2F2007051-231&token=WzQxMjIyNjksIjEwLjU0MjQvc2phci8yMDA3MDUxLTIzMSJd.a7L4OmKrzWw97jvt2pH8l1zG7BU
Prunus avium	Rosaceae	Prunus	Prunus avium	(L.) L.	Cristobalina'	Cultivated	Spain	Field	Germinability in vitro	Remy, 1953; Parfitt & Almehdi, 1984	1.2% bacto-agar, 15% sucrose	No			-20		30	d	30	61.4984	10*35	Estimated	5-10		Monad	26-50	3	2	Paldat (2000)	Alburquerque et al., 2007	Alburquerque, N., Garcia Montiel, F., & Burgos, L. (2007). Short communication. Influence of storage temperature on the viability of sweet cherry pollen. Spanish Journal of Agricultural Research, 5(1), 86-90. doi:10.5424/sjar/2007051-231	https://click.endnote.com/viewer?doi=10.5424%2Fsjar%2F2007051-231&token=WzQxMjIyNjksIjEwLjU0MjQvc2phci8yMDA3MDUxLTIzMSJd.a7L4OmKrzWw97jvt2pH8l1zG7BU
Prunus avium	Rosaceae	Prunus	Prunus avium	(L.) L.	Brooks'	Cultivated	Spain	Field	Germinability in vitro	Remy, 1953; Parfitt & Almehdi, 1984	1.2% bacto-agar, 15% sucrose	No			-20		30	d	30	31.7915	10*35	Estimated	0-5		Monad	26-50	3	2	Paldat (2000)	Alburquerque et al., 2007	Alburquerque, N., Garcia Montiel, F., & Burgos, L. (2007). Short communication. Influence of storage temperature on the viability of sweet cherry pollen. Spanish Journal of Agricultural Research, 5(1), 86-90. doi:10.5424/sjar/2007051-231	https://click.endnote.com/viewer?doi=10.5424%2Fsjar%2F2007051-231&token=WzQxMjIyNjksIjEwLjU0MjQvc2phci8yMDA3MDUxLTIzMSJd.a7L4OmKrzWw97jvt2pH8l1zG7BU
Prunus avium	Rosaceae	Prunus	Prunus avium	(L.) L.	Ruby'	Cultivated	Spain	Field	Germinability in vitro	Remy, 1953; Parfitt & Almehdi, 1984	1.2% bacto-agar, 15% sucrose	No			-20		30	d	30	32.4675	10*35	Estimated	5-10		Monad	26-50	3	2	Paldat (2000)	Alburquerque et al., 2007	Alburquerque, N., Garcia Montiel, F., & Burgos, L. (2007). Short communication. Influence of storage temperature on the viability of sweet cherry pollen. Spanish Journal of Agricultural Research, 5(1), 86-90. doi:10.5424/sjar/2007051-231	https://click.endnote.com/viewer?doi=10.5424%2Fsjar%2F2007051-231&token=WzQxMjIyNjksIjEwLjU0MjQvc2phci8yMDA3MDUxLTIzMSJd.a7L4OmKrzWw97jvt2pH8l1zG7BU
Prunus avium	Rosaceae	Prunus	Prunus avium	(L.) L.	New Star'	Cultivated	Spain	Field	Germinability in vitro	Remy, 1953; Parfitt & Almehdi, 1984	1.2% bacto-agar, 15% sucrose	No			-20		30	d	30	19.0228	10*35	Estimated	5-10		Monad	26-50	3	2	Paldat (2000)	Alburquerque et al., 2007	Alburquerque, N., Garcia Montiel, F., & Burgos, L. (2007). Short communication. Influence of storage temperature on the viability of sweet cherry pollen. Spanish Journal of Agricultural Research, 5(1), 86-90. doi:10.5424/sjar/2007051-231	https://click.endnote.com/viewer?doi=10.5424%2Fsjar%2F2007051-231&token=WzQxMjIyNjksIjEwLjU0MjQvc2phci8yMDA3MDUxLTIzMSJd.a7L4OmKrzWw97jvt2pH8l1zG7BU
Prunus avium	Rosaceae	Prunus	Prunus avium	(L.) L.	Marvin'	Cultivated	Spain	Field	Germinability in vitro	Remy, 1953; Parfitt & Almehdi, 1984	1.2% bacto-agar, 15% sucrose	No			-20		30	d	30	28.6645	10*35	Estimated	0-5		Monad	26-50	3	2	Paldat (2000)	Alburquerque et al., 2007	Alburquerque, N., Garcia Montiel, F., & Burgos, L. (2007). Short communication. Influence of storage temperature on the viability of sweet cherry pollen. Spanish Journal of Agricultural Research, 5(1), 86-90. doi:10.5424/sjar/2007051-231	https://click.endnote.com/viewer?doi=10.5424%2Fsjar%2F2007051-231&token=WzQxMjIyNjksIjEwLjU0MjQvc2phci8yMDA3MDUxLTIzMSJd.a7L4OmKrzWw97jvt2pH8l1zG7BU
Prunus avium	Rosaceae	Prunus	Prunus avium	(L.) L.	Cristobalina'	Cultivated	Spain	Field	Germinability in vitro	Remy, 1953; Parfitt & Almehdi, 1984	1.2% bacto-agar, 15% sucrose	No			4		30	d	30	68.5342	10*35	Estimated	5-10		Monad	26-50	3	2	Paldat (2000)	Alburquerque et al., 2007	Alburquerque, N., Garcia Montiel, F., & Burgos, L. (2007). Short communication. Influence of storage temperature on the viability of sweet cherry pollen. Spanish Journal of Agricultural Research, 5(1), 86-90. doi:10.5424/sjar/2007051-231	https://click.endnote.com/viewer?doi=10.5424%2Fsjar%2F2007051-231&token=WzQxMjIyNjksIjEwLjU0MjQvc2phci8yMDA3MDUxLTIzMSJd.a7L4OmKrzWw97jvt2pH8l1zG7BU
Prunus avium	Rosaceae	Prunus	Prunus avium	(L.) L.	Brooks'	Cultivated	Spain	Field	Germinability in vitro	Remy, 1953; Parfitt & Almehdi, 1984	1.2% bacto-agar, 15% sucrose	No			4		30	d	30	28.4039	10*35	Estimated	5-10		Monad	26-50	3	2	Paldat (2000)	Alburquerque et al., 2007	Alburquerque, N., Garcia Montiel, F., & Burgos, L. (2007). Short communication. Influence of storage temperature on the viability of sweet cherry pollen. Spanish Journal of Agricultural Research, 5(1), 86-90. doi:10.5424/sjar/2007051-231	https://click.endnote.com/viewer?doi=10.5424%2Fsjar%2F2007051-231&token=WzQxMjIyNjksIjEwLjU0MjQvc2phci8yMDA3MDUxLTIzMSJd.a7L4OmKrzWw97jvt2pH8l1zG7BU
Prunus avium	Rosaceae	Prunus	Prunus avium	(L.) L.	Ruby'	Cultivated	Spain	Field	Germinability in vitro	Remy, 1953; Parfitt & Almehdi, 1984	1.2% bacto-agar, 15% sucrose	No			4		30	d	30	23.1169	10*35	Estimated	0-5		Monad	26-50	3	2	Paldat (2000)	Alburquerque et al., 2007	Alburquerque, N., Garcia Montiel, F., & Burgos, L. (2007). Short communication. Influence of storage temperature on the viability of sweet cherry pollen. Spanish Journal of Agricultural Research, 5(1), 86-90. doi:10.5424/sjar/2007051-231	https://click.endnote.com/viewer?doi=10.5424%2Fsjar%2F2007051-231&token=WzQxMjIyNjksIjEwLjU0MjQvc2phci8yMDA3MDUxLTIzMSJd.a7L4OmKrzWw97jvt2pH8l1zG7BU
Prunus avium	Rosaceae	Prunus	Prunus avium	(L.) L.	New Star'	Cultivated	Spain	Field	Germinability in vitro	Remy, 1953; Parfitt & Almehdi, 1984	1.2% bacto-agar, 15% sucrose	No			4		30	d	30	18.7622	10*35	Estimated	5-10		Monad	26-50	3	2	Paldat (2000)	Alburquerque et al., 2007	Alburquerque, N., Garcia Montiel, F., & Burgos, L. (2007). Short communication. Influence of storage temperature on the viability of sweet cherry pollen. Spanish Journal of Agricultural Research, 5(1), 86-90. doi:10.5424/sjar/2007051-231	https://click.endnote.com/viewer?doi=10.5424%2Fsjar%2F2007051-231&token=WzQxMjIyNjksIjEwLjU0MjQvc2phci8yMDA3MDUxLTIzMSJd.a7L4OmKrzWw97jvt2pH8l1zG7BU
Prunus avium	Rosaceae	Prunus	Prunus avium	(L.) L.	Marvin'	Cultivated	Spain	Field	Germinability in vitro	Remy, 1953; Parfitt & Almehdi, 1984	1.2% bacto-agar, 15% sucrose	No			4		30	d	30	40.3909	10*35	Estimated	5-10		Monad	26-50	3	2	Paldat (2000)	Alburquerque et al., 2007	Alburquerque, N., Garcia Montiel, F., & Burgos, L. (2007). Short communication. Influence of storage temperature on the viability of sweet cherry pollen. Spanish Journal of Agricultural Research, 5(1), 86-90. doi:10.5424/sjar/2007051-231	https://click.endnote.com/viewer?doi=10.5424%2Fsjar%2F2007051-231&token=WzQxMjIyNjksIjEwLjU0MjQvc2phci8yMDA3MDUxLTIzMSJd.a7L4OmKrzWw97jvt2pH8l1zG7BU
Prunus avium	Rosaceae	Prunus	Prunus avium	(L.) L.	Cristobalina'	Cultivated	Spain	Field	Germinability in vitro	Remy, 1953; Parfitt & Almehdi, 1984	1.2% bacto-agar, 15% sucrose	No			-20		60	d	60	47.1661	10*35	Estimated	5-10		Monad	26-50	3	2	Paldat (2000)	Alburquerque et al., 2007	Alburquerque, N., Garcia Montiel, F., & Burgos, L. (2007). Short communication. Influence of storage temperature on the viability of sweet cherry pollen. Spanish Journal of Agricultural Research, 5(1), 86-90. doi:10.5424/sjar/2007051-231	https://click.endnote.com/viewer?doi=10.5424%2Fsjar%2F2007051-231&token=WzQxMjIyNjksIjEwLjU0MjQvc2phci8yMDA3MDUxLTIzMSJd.a7L4OmKrzWw97jvt2pH8l1zG7BU
Prunus avium	Rosaceae	Prunus	Prunus avium	(L.) L.	Brooks'	Cultivated	Spain	Field	Germinability in vitro	Remy, 1953; Parfitt & Almehdi, 1984	1.2% bacto-agar, 15% sucrose	No			-20		60	d	60	27.3616	10*35	Estimated	5-10		Monad	26-50	3	2	Paldat (2000)	Alburquerque et al., 2007	Alburquerque, N., Garcia Montiel, F., & Burgos, L. (2007). Short communication. Influence of storage temperature on the viability of sweet cherry pollen. Spanish Journal of Agricultural Research, 5(1), 86-90. doi:10.5424/sjar/2007051-231	https://click.endnote.com/viewer?doi=10.5424%2Fsjar%2F2007051-231&token=WzQxMjIyNjksIjEwLjU0MjQvc2phci8yMDA3MDUxLTIzMSJd.a7L4OmKrzWw97jvt2pH8l1zG7BU
Prunus avium	Rosaceae	Prunus	Prunus avium	(L.) L.	Somerset'	Cultivated	Spain	Field	Germinability in vitro	Remy, 1953; Parfitt & Almehdi, 1984	1.2% bacto-agar, 15% sucrose	No			-20		60	d	60	31.4286	10*35	Estimated	5-10		Monad	26-50	3	2	Paldat (2000)	Alburquerque et al., 2007	Alburquerque, N., Garcia Montiel, F., & Burgos, L. (2007). Short communication. Influence of storage temperature on the viability of sweet cherry pollen. Spanish Journal of Agricultural Research, 5(1), 86-90. doi:10.5424/sjar/2007051-231	https://click.endnote.com/viewer?doi=10.5424%2Fsjar%2F2007051-231&token=WzQxMjIyNjksIjEwLjU0MjQvc2phci8yMDA3MDUxLTIzMSJd.a7L4OmKrzWw97jvt2pH8l1zG7BU
Prunus avium	Rosaceae	Prunus	Prunus avium	(L.) L.	Ruby'	Cultivated	Spain	Field	Germinability in vitro	Remy, 1953; Parfitt & Almehdi, 1984	1.2% bacto-agar, 15% sucrose	No			-20		60	d	60	24.6753	10*35	Estimated	0-5		Monad	26-50	3	2	Paldat (2000)	Alburquerque et al., 2007	Alburquerque, N., Garcia Montiel, F., & Burgos, L. (2007). Short communication. Influence of storage temperature on the viability of sweet cherry pollen. Spanish Journal of Agricultural Research, 5(1), 86-90. doi:10.5424/sjar/2007051-231	https://click.endnote.com/viewer?doi=10.5424%2Fsjar%2F2007051-231&token=WzQxMjIyNjksIjEwLjU0MjQvc2phci8yMDA3MDUxLTIzMSJd.a7L4OmKrzWw97jvt2pH8l1zG7BU
Prunus avium	Rosaceae	Prunus	Prunus avium	(L.) L.	New Star'	Cultivated	Spain	Field	Germinability in vitro	Remy, 1953; Parfitt & Almehdi, 1984	1.2% bacto-agar, 15% sucrose	No			-20		60	d	60	25.5375	10*35	Estimated	0-5		Monad	26-50	3	2	Paldat (2000)	Alburquerque et al., 2007	Alburquerque, N., Garcia Montiel, F., & Burgos, L. (2007). Short communication. Influence of storage temperature on the viability of sweet cherry pollen. Spanish Journal of Agricultural Research, 5(1), 86-90. doi:10.5424/sjar/2007051-231	https://click.endnote.com/viewer?doi=10.5424%2Fsjar%2F2007051-231&token=WzQxMjIyNjksIjEwLjU0MjQvc2phci8yMDA3MDUxLTIzMSJd.a7L4OmKrzWw97jvt2pH8l1zG7BU
Prunus avium	Rosaceae	Prunus	Prunus avium	(L.) L.	Marvin'	Cultivated	Spain	Field	Germinability in vitro	Remy, 1953; Parfitt & Almehdi, 1984	1.2% bacto-agar, 15% sucrose	No			-20		60	d	60	25.0163	10*35	Estimated	5-10		Monad	26-50	3	2	Paldat (2000)	Alburquerque et al., 2007	Alburquerque, N., Garcia Montiel, F., & Burgos, L. (2007). Short communication. Influence of storage temperature on the viability of sweet cherry pollen. Spanish Journal of Agricultural Research, 5(1), 86-90. doi:10.5424/sjar/2007051-231	https://click.endnote.com/viewer?doi=10.5424%2Fsjar%2F2007051-231&token=WzQxMjIyNjksIjEwLjU0MjQvc2phci8yMDA3MDUxLTIzMSJd.a7L4OmKrzWw97jvt2pH8l1zG7BU
Prunus avium	Rosaceae	Prunus	Prunus avium	(L.) L.	Cristobalina'	Cultivated	Spain	Field	Germinability in vitro	Remy, 1953; Parfitt & Almehdi, 1984	1.2% bacto-agar, 15% sucrose	No			4		60	d	60	35.4397	10*35	Estimated	5-10		Monad	26-50	3	2	Paldat (2000)	Alburquerque et al., 2007	Alburquerque, N., Garcia Montiel, F., & Burgos, L. (2007). Short communication. Influence of storage temperature on the viability of sweet cherry pollen. Spanish Journal of Agricultural Research, 5(1), 86-90. doi:10.5424/sjar/2007051-231	https://click.endnote.com/viewer?doi=10.5424%2Fsjar%2F2007051-231&token=WzQxMjIyNjksIjEwLjU0MjQvc2phci8yMDA3MDUxLTIzMSJd.a7L4OmKrzWw97jvt2pH8l1zG7BU
Prunus avium	Rosaceae	Prunus	Prunus avium	(L.) L.	Brooks'	Cultivated	Spain	Field	Germinability in vitro	Remy, 1953; Parfitt & Almehdi, 1984	1.2% bacto-agar, 15% sucrose	No			4		60	d	60	3.90879	10*35	Estimated	0-5		Monad	26-50	3	2	Paldat (2000)	Alburquerque et al., 2007	Alburquerque, N., Garcia Montiel, F., & Burgos, L. (2007). Short communication. Influence of storage temperature on the viability of sweet cherry pollen. Spanish Journal of Agricultural Research, 5(1), 86-90. doi:10.5424/sjar/2007051-231	https://click.endnote.com/viewer?doi=10.5424%2Fsjar%2F2007051-231&token=WzQxMjIyNjksIjEwLjU0MjQvc2phci8yMDA3MDUxLTIzMSJd.a7L4OmKrzWw97jvt2pH8l1zG7BU
Prunus avium	Rosaceae	Prunus	Prunus avium	(L.) L.	Somerset'	Cultivated	Spain	Field	Germinability in vitro	Remy, 1953; Parfitt & Almehdi, 1984	1.2% bacto-agar, 15% sucrose	No			4		60	d	60	0	10*35	Estimated			Monad	26-50	3	2	Paldat (2000)	Alburquerque et al., 2007	Alburquerque, N., Garcia Montiel, F., & Burgos, L. (2007). Short communication. Influence of storage temperature on the viability of sweet cherry pollen. Spanish Journal of Agricultural Research, 5(1), 86-90. doi:10.5424/sjar/2007051-231	https://click.endnote.com/viewer?doi=10.5424%2Fsjar%2F2007051-231&token=WzQxMjIyNjksIjEwLjU0MjQvc2phci8yMDA3MDUxLTIzMSJd.a7L4OmKrzWw97jvt2pH8l1zG7BU
Prunus avium	Rosaceae	Prunus	Prunus avium	(L.) L.	Ruby'	Cultivated	Spain	Field	Germinability in vitro	Remy, 1953; Parfitt & Almehdi, 1984	1.2% bacto-agar, 15% sucrose	No			4		60	d	60	0	10*35	Estimated			Monad	26-50	3	2	Paldat (2000)	Alburquerque et al., 2007	Alburquerque, N., Garcia Montiel, F., & Burgos, L. (2007). Short communication. Influence of storage temperature on the viability of sweet cherry pollen. Spanish Journal of Agricultural Research, 5(1), 86-90. doi:10.5424/sjar/2007051-231	https://click.endnote.com/viewer?doi=10.5424%2Fsjar%2F2007051-231&token=WzQxMjIyNjksIjEwLjU0MjQvc2phci8yMDA3MDUxLTIzMSJd.a7L4OmKrzWw97jvt2pH8l1zG7BU
Prunus avium	Rosaceae	Prunus	Prunus avium	(L.) L.	New Star'	Cultivated	Spain	Field	Germinability in vitro	Remy, 1953; Parfitt & Almehdi, 1984	1.2% bacto-agar, 15% sucrose	No			4		60	d	60	24.7557	10*35	Estimated	0-5		Monad	26-50	3	2	Paldat (2000)	Alburquerque et al., 2007	Alburquerque, N., Garcia Montiel, F., & Burgos, L. (2007). Short communication. Influence of storage temperature on the viability of sweet cherry pollen. Spanish Journal of Agricultural Research, 5(1), 86-90. doi:10.5424/sjar/2007051-231	https://click.endnote.com/viewer?doi=10.5424%2Fsjar%2F2007051-231&token=WzQxMjIyNjksIjEwLjU0MjQvc2phci8yMDA3MDUxLTIzMSJd.a7L4OmKrzWw97jvt2pH8l1zG7BU
Prunus avium	Rosaceae	Prunus	Prunus avium	(L.) L.	Marvin'	Cultivated	Spain	Field	Germinability in vitro	Remy, 1953; Parfitt & Almehdi, 1984	1.2% bacto-agar, 15% sucrose	No			4		60	d	60	2.08469	10*35	Estimated	0-5		Monad	26-50	3	2	Paldat (2000)	Alburquerque et al., 2007	Alburquerque, N., Garcia Montiel, F., & Burgos, L. (2007). Short communication. Influence of storage temperature on the viability of sweet cherry pollen. Spanish Journal of Agricultural Research, 5(1), 86-90. doi:10.5424/sjar/2007051-231	https://click.endnote.com/viewer?doi=10.5424%2Fsjar%2F2007051-231&token=WzQxMjIyNjksIjEwLjU0MjQvc2phci8yMDA3MDUxLTIzMSJd.a7L4OmKrzWw97jvt2pH8l1zG7BU
Prunus avium	Rosaceae	Prunus	Prunus avium	(L.) L.	Cristobalina'	Cultivated	Spain	Field	Germinability in vitro	Remy, 1953; Parfitt & Almehdi, 1984	1.2% bacto-agar, 15% sucrose	No			-20		90	d	90	57.0684	10*35	Estimated	5-10		Monad	26-50	3	2	Paldat (2000)	Alburquerque et al., 2007	Alburquerque, N., Garcia Montiel, F., & Burgos, L. (2007). Short communication. Influence of storage temperature on the viability of sweet cherry pollen. Spanish Journal of Agricultural Research, 5(1), 86-90. doi:10.5424/sjar/2007051-231	https://click.endnote.com/viewer?doi=10.5424%2Fsjar%2F2007051-231&token=WzQxMjIyNjksIjEwLjU0MjQvc2phci8yMDA3MDUxLTIzMSJd.a7L4OmKrzWw97jvt2pH8l1zG7BU
Prunus avium	Rosaceae	Prunus	Prunus avium	(L.) L.	Brooks'	Cultivated	Spain	Field	Germinability in vitro	Remy, 1953; Parfitt & Almehdi, 1984	1.2% bacto-agar, 15% sucrose	No			-20		90	d	90	26.0586	10*35	Estimated	5-10		Monad	26-50	3	2	Paldat (2000)	Alburquerque et al., 2007	Alburquerque, N., Garcia Montiel, F., & Burgos, L. (2007). Short communication. Influence of storage temperature on the viability of sweet cherry pollen. Spanish Journal of Agricultural Research, 5(1), 86-90. doi:10.5424/sjar/2007051-231	https://click.endnote.com/viewer?doi=10.5424%2Fsjar%2F2007051-231&token=WzQxMjIyNjksIjEwLjU0MjQvc2phci8yMDA3MDUxLTIzMSJd.a7L4OmKrzWw97jvt2pH8l1zG7BU
Prunus avium	Rosaceae	Prunus	Prunus avium	(L.) L.	Somerset'	Cultivated	Spain	Field	Germinability in vitro	Remy, 1953; Parfitt & Almehdi, 1984	1.2% bacto-agar, 15% sucrose	No			-20		90	d	90	28.3117	10*35	Estimated	0-5		Monad	26-50	3	2	Paldat (2000)	Alburquerque et al., 2007	Alburquerque, N., Garcia Montiel, F., & Burgos, L. (2007). Short communication. Influence of storage temperature on the viability of sweet cherry pollen. Spanish Journal of Agricultural Research, 5(1), 86-90. doi:10.5424/sjar/2007051-231	https://click.endnote.com/viewer?doi=10.5424%2Fsjar%2F2007051-231&token=WzQxMjIyNjksIjEwLjU0MjQvc2phci8yMDA3MDUxLTIzMSJd.a7L4OmKrzWw97jvt2pH8l1zG7BU
Prunus avium	Rosaceae	Prunus	Prunus avium	(L.) L.	Ruby'	Cultivated	Spain	Field	Germinability in vitro	Remy, 1953; Parfitt & Almehdi, 1984	1.2% bacto-agar, 15% sucrose	No			-20		90	d	90	28.0519	10*35	Estimated	5-10		Monad	26-50	3	2	Paldat (2000)	Alburquerque et al., 2007	Alburquerque, N., Garcia Montiel, F., & Burgos, L. (2007). Short communication. Influence of storage temperature on the viability of sweet cherry pollen. Spanish Journal of Agricultural Research, 5(1), 86-90. doi:10.5424/sjar/2007051-231	https://click.endnote.com/viewer?doi=10.5424%2Fsjar%2F2007051-231&token=WzQxMjIyNjksIjEwLjU0MjQvc2phci8yMDA3MDUxLTIzMSJd.a7L4OmKrzWw97jvt2pH8l1zG7BU
Prunus avium	Rosaceae	Prunus	Prunus avium	(L.) L.	New Star'	Cultivated	Spain	Field	Germinability in vitro	Remy, 1953; Parfitt & Almehdi, 1984	1.2% bacto-agar, 15% sucrose	No			-20		90	d	90	28.1433	10*35	Estimated	0-5		Monad	26-50	3	2	Paldat (2000)	Alburquerque et al., 2007	Alburquerque, N., Garcia Montiel, F., & Burgos, L. (2007). Short communication. Influence of storage temperature on the viability of sweet cherry pollen. Spanish Journal of Agricultural Research, 5(1), 86-90. doi:10.5424/sjar/2007051-231	https://click.endnote.com/viewer?doi=10.5424%2Fsjar%2F2007051-231&token=WzQxMjIyNjksIjEwLjU0MjQvc2phci8yMDA3MDUxLTIzMSJd.a7L4OmKrzWw97jvt2pH8l1zG7BU
Prunus avium	Rosaceae	Prunus	Prunus avium	(L.) L.	Marvin'	Cultivated	Spain	Field	Germinability in vitro	Remy, 1953; Parfitt & Almehdi, 1984	1.2% bacto-agar, 15% sucrose	No			-20		90	d	90	28.1433	10*35	Estimated	0-5		Monad	26-50	3	2	Paldat (2000)	Alburquerque et al., 2007	Alburquerque, N., Garcia Montiel, F., & Burgos, L. (2007). Short communication. Influence of storage temperature on the viability of sweet cherry pollen. Spanish Journal of Agricultural Research, 5(1), 86-90. doi:10.5424/sjar/2007051-231	https://click.endnote.com/viewer?doi=10.5424%2Fsjar%2F2007051-231&token=WzQxMjIyNjksIjEwLjU0MjQvc2phci8yMDA3MDUxLTIzMSJd.a7L4OmKrzWw97jvt2pH8l1zG7BU
Prunus avium	Rosaceae	Prunus	Prunus avium	(L.) L.	Cristobalina'	Cultivated	Spain	Field	Germinability in vitro	Remy, 1953; Parfitt & Almehdi, 1984	1.2% bacto-agar, 15% sucrose	No			4		90	d	90	15.6352	10*35	Estimated	0-5		Monad	26-50	3	2	Paldat (2000)	Alburquerque et al., 2007	Alburquerque, N., Garcia Montiel, F., & Burgos, L. (2007). Short communication. Influence of storage temperature on the viability of sweet cherry pollen. Spanish Journal of Agricultural Research, 5(1), 86-90. doi:10.5424/sjar/2007051-231	https://click.endnote.com/viewer?doi=10.5424%2Fsjar%2F2007051-231&token=WzQxMjIyNjksIjEwLjU0MjQvc2phci8yMDA3MDUxLTIzMSJd.a7L4OmKrzWw97jvt2pH8l1zG7BU
Prunus avium	Rosaceae	Prunus	Prunus avium	(L.) L.	Brooks'	Cultivated	Spain	Field	Germinability in vitro	Remy, 1953; Parfitt & Almehdi, 1984	1.2% bacto-agar, 15% sucrose	No			4		90	d	90	0	10*35	Estimated			Monad	26-50	3	2	Paldat (2000)	Alburquerque et al., 2007	Alburquerque, N., Garcia Montiel, F., & Burgos, L. (2007). Short communication. Influence of storage temperature on the viability of sweet cherry pollen. Spanish Journal of Agricultural Research, 5(1), 86-90. doi:10.5424/sjar/2007051-231	https://click.endnote.com/viewer?doi=10.5424%2Fsjar%2F2007051-231&token=WzQxMjIyNjksIjEwLjU0MjQvc2phci8yMDA3MDUxLTIzMSJd.a7L4OmKrzWw97jvt2pH8l1zG7BU
Prunus avium	Rosaceae	Prunus	Prunus avium	(L.) L.	Somerset'	Cultivated	Spain	Field	Germinability in vitro	Remy, 1953; Parfitt & Almehdi, 1984	1.2% bacto-agar, 15% sucrose	No			4		90	d	90	0	10*35	Estimated			Monad	26-50	3	2	Paldat (2000)	Alburquerque et al., 2007	Alburquerque, N., Garcia Montiel, F., & Burgos, L. (2007). Short communication. Influence of storage temperature on the viability of sweet cherry pollen. Spanish Journal of Agricultural Research, 5(1), 86-90. doi:10.5424/sjar/2007051-231	https://click.endnote.com/viewer?doi=10.5424%2Fsjar%2F2007051-231&token=WzQxMjIyNjksIjEwLjU0MjQvc2phci8yMDA3MDUxLTIzMSJd.a7L4OmKrzWw97jvt2pH8l1zG7BU
Prunus avium	Rosaceae	Prunus	Prunus avium	(L.) L.	Ruby'	Cultivated	Spain	Field	Germinability in vitro	Remy, 1953; Parfitt & Almehdi, 1984	1.2% bacto-agar, 15% sucrose	No			4		90	d	90	0	10*35	Estimated			Monad	26-50	3	2	Paldat (2000)	Alburquerque et al., 2007	Alburquerque, N., Garcia Montiel, F., & Burgos, L. (2007). Short communication. Influence of storage temperature on the viability of sweet cherry pollen. Spanish Journal of Agricultural Research, 5(1), 86-90. doi:10.5424/sjar/2007051-231	https://click.endnote.com/viewer?doi=10.5424%2Fsjar%2F2007051-231&token=WzQxMjIyNjksIjEwLjU0MjQvc2phci8yMDA3MDUxLTIzMSJd.a7L4OmKrzWw97jvt2pH8l1zG7BU
Prunus avium	Rosaceae	Prunus	Prunus avium	(L.) L.	New Star'	Cultivated	Spain	Field	Germinability in vitro	Remy, 1953; Parfitt & Almehdi, 1984	1.2% bacto-agar, 15% sucrose	No			4		90	d	90	20.0651	10*35	Estimated	0-5		Monad	26-50	3	2	Paldat (2000)	Alburquerque et al., 2007	Alburquerque, N., Garcia Montiel, F., & Burgos, L. (2007). Short communication. Influence of storage temperature on the viability of sweet cherry pollen. Spanish Journal of Agricultural Research, 5(1), 86-90. doi:10.5424/sjar/2007051-231	https://click.endnote.com/viewer?doi=10.5424%2Fsjar%2F2007051-231&token=WzQxMjIyNjksIjEwLjU0MjQvc2phci8yMDA3MDUxLTIzMSJd.a7L4OmKrzWw97jvt2pH8l1zG7BU
Prunus avium	Rosaceae	Prunus	Prunus avium	(L.) L.	Marvin'	Cultivated	Spain	Field	Germinability in vitro	Remy, 1953; Parfitt & Almehdi, 1984	1.2% bacto-agar, 15% sucrose	No			4		90	d	90	0	10*35	Estimated			Monad	26-50	3	2	Paldat (2000)	Alburquerque et al., 2007	Alburquerque, N., Garcia Montiel, F., & Burgos, L. (2007). Short communication. Influence of storage temperature on the viability of sweet cherry pollen. Spanish Journal of Agricultural Research, 5(1), 86-90. doi:10.5424/sjar/2007051-231	https://click.endnote.com/viewer?doi=10.5424%2Fsjar%2F2007051-231&token=WzQxMjIyNjksIjEwLjU0MjQvc2phci8yMDA3MDUxLTIzMSJd.a7L4OmKrzWw97jvt2pH8l1zG7BU
Prunus avium	Rosaceae	Prunus	Prunus avium	(L.) L.	Cristobalina'	Cultivated	Spain	Field	Germinability in vitro	Remy, 1953; Parfitt & Almehdi, 1984	1.2% bacto-agar, 15% sucrose	No			-20		180	d	180	42.4756	10*35	Estimated	5-10		Monad	26-50	3	2	Paldat (2000)	Alburquerque et al., 2007	Alburquerque, N., Garcia Montiel, F., & Burgos, L. (2007). Short communication. Influence of storage temperature on the viability of sweet cherry pollen. Spanish Journal of Agricultural Research, 5(1), 86-90. doi:10.5424/sjar/2007051-231	https://click.endnote.com/viewer?doi=10.5424%2Fsjar%2F2007051-231&token=WzQxMjIyNjksIjEwLjU0MjQvc2phci8yMDA3MDUxLTIzMSJd.a7L4OmKrzWw97jvt2pH8l1zG7BU
Prunus avium	Rosaceae	Prunus	Prunus avium	(L.) L.	Brooks'	Cultivated	Spain	Field	Germinability in vitro	Remy, 1953; Parfitt & Almehdi, 1984	1.2% bacto-agar, 15% sucrose	No			-20		180	d	180	25.0163	10*35	Estimated	0-5		Monad	26-50	3	2	Paldat (2000)	Alburquerque et al., 2007	Alburquerque, N., Garcia Montiel, F., & Burgos, L. (2007). Short communication. Influence of storage temperature on the viability of sweet cherry pollen. Spanish Journal of Agricultural Research, 5(1), 86-90. doi:10.5424/sjar/2007051-231	https://click.endnote.com/viewer?doi=10.5424%2Fsjar%2F2007051-231&token=WzQxMjIyNjksIjEwLjU0MjQvc2phci8yMDA3MDUxLTIzMSJd.a7L4OmKrzWw97jvt2pH8l1zG7BU
Prunus avium	Rosaceae	Prunus	Prunus avium	(L.) L.	Somerset'	Cultivated	Spain	Field	Germinability in vitro	Remy, 1953; Parfitt & Almehdi, 1984	1.2% bacto-agar, 15% sucrose	No			-20		180	d	180	34.5455	10*35	Estimated	5-10		Monad	26-50	3	2	Paldat (2000)	Alburquerque et al., 2007	Alburquerque, N., Garcia Montiel, F., & Burgos, L. (2007). Short communication. Influence of storage temperature on the viability of sweet cherry pollen. Spanish Journal of Agricultural Research, 5(1), 86-90. doi:10.5424/sjar/2007051-231	https://click.endnote.com/viewer?doi=10.5424%2Fsjar%2F2007051-231&token=WzQxMjIyNjksIjEwLjU0MjQvc2phci8yMDA3MDUxLTIzMSJd.a7L4OmKrzWw97jvt2pH8l1zG7BU
Prunus avium	Rosaceae	Prunus	Prunus avium	(L.) L.	Ruby'	Cultivated	Spain	Field	Germinability in vitro	Remy, 1953; Parfitt & Almehdi, 1984	1.2% bacto-agar, 15% sucrose	No			-20		180	d	180	27.013	10*35	Estimated	5-10		Monad	26-50	3	2	Paldat (2000)	Alburquerque et al., 2007	Alburquerque, N., Garcia Montiel, F., & Burgos, L. (2007). Short communication. Influence of storage temperature on the viability of sweet cherry pollen. Spanish Journal of Agricultural Research, 5(1), 86-90. doi:10.5424/sjar/2007051-231	https://click.endnote.com/viewer?doi=10.5424%2Fsjar%2F2007051-231&token=WzQxMjIyNjksIjEwLjU0MjQvc2phci8yMDA3MDUxLTIzMSJd.a7L4OmKrzWw97jvt2pH8l1zG7BU
Prunus avium	Rosaceae	Prunus	Prunus avium	(L.) L.	New Star'	Cultivated	Spain	Field	Germinability in vitro	Remy, 1953; Parfitt & Almehdi, 1984	1.2% bacto-agar, 15% sucrose	No			-20		180	d	180	30.7492	10*35	Estimated	0-5		Monad	26-50	3	2	Paldat (2000)	Alburquerque et al., 2007	Alburquerque, N., Garcia Montiel, F., & Burgos, L. (2007). Short communication. Influence of storage temperature on the viability of sweet cherry pollen. Spanish Journal of Agricultural Research, 5(1), 86-90. doi:10.5424/sjar/2007051-231	https://click.endnote.com/viewer?doi=10.5424%2Fsjar%2F2007051-231&token=WzQxMjIyNjksIjEwLjU0MjQvc2phci8yMDA3MDUxLTIzMSJd.a7L4OmKrzWw97jvt2pH8l1zG7BU
Prunus avium	Rosaceae	Prunus	Prunus avium	(L.) L.	Marvin'	Cultivated	Spain	Field	Germinability in vitro	Remy, 1953; Parfitt & Almehdi, 1984	1.2% bacto-agar, 15% sucrose	No			-20		180	d	180	35.7003	10*35	Estimated	0-5		Monad	26-50	3	2	Paldat (2000)	Alburquerque et al., 2007	Alburquerque, N., Garcia Montiel, F., & Burgos, L. (2007). Short communication. Influence of storage temperature on the viability of sweet cherry pollen. Spanish Journal of Agricultural Research, 5(1), 86-90. doi:10.5424/sjar/2007051-231	https://click.endnote.com/viewer?doi=10.5424%2Fsjar%2F2007051-231&token=WzQxMjIyNjksIjEwLjU0MjQvc2phci8yMDA3MDUxLTIzMSJd.a7L4OmKrzWw97jvt2pH8l1zG7BU
Prunus avium	Rosaceae	Prunus	Prunus avium	(L.) L.	Cristobalina'	Cultivated	Spain	Field	Germinability in vitro	Remy, 1953; Parfitt & Almehdi, 1984	1.2% bacto-agar, 15% sucrose	No			4		180	d	180	0	10*35	Estimated			Monad	26-50	3	2	Paldat (2000)	Alburquerque et al., 2007	Alburquerque, N., Garcia Montiel, F., & Burgos, L. (2007). Short communication. Influence of storage temperature on the viability of sweet cherry pollen. Spanish Journal of Agricultural Research, 5(1), 86-90. doi:10.5424/sjar/2007051-231	https://click.endnote.com/viewer?doi=10.5424%2Fsjar%2F2007051-231&token=WzQxMjIyNjksIjEwLjU0MjQvc2phci8yMDA3MDUxLTIzMSJd.a7L4OmKrzWw97jvt2pH8l1zG7BU
Prunus avium	Rosaceae	Prunus	Prunus avium	(L.) L.	Brooks'	Cultivated	Spain	Field	Germinability in vitro	Remy, 1953; Parfitt & Almehdi, 1984	1.2% bacto-agar, 15% sucrose	No			4		180	d	180	0	10*35	Estimated			Monad	26-50	3	2	Paldat (2000)	Alburquerque et al., 2007	Alburquerque, N., Garcia Montiel, F., & Burgos, L. (2007). Short communication. Influence of storage temperature on the viability of sweet cherry pollen. Spanish Journal of Agricultural Research, 5(1), 86-90. doi:10.5424/sjar/2007051-231	https://click.endnote.com/viewer?doi=10.5424%2Fsjar%2F2007051-231&token=WzQxMjIyNjksIjEwLjU0MjQvc2phci8yMDA3MDUxLTIzMSJd.a7L4OmKrzWw97jvt2pH8l1zG7BU
Prunus avium	Rosaceae	Prunus	Prunus avium	(L.) L.	Somerset'	Cultivated	Spain	Field	Germinability in vitro	Remy, 1953; Parfitt & Almehdi, 1984	1.2% bacto-agar, 15% sucrose	No			4		180	d	180	0	10*35	Estimated			Monad	26-50	3	2	Paldat (2000)	Alburquerque et al., 2007	Alburquerque, N., Garcia Montiel, F., & Burgos, L. (2007). Short communication. Influence of storage temperature on the viability of sweet cherry pollen. Spanish Journal of Agricultural Research, 5(1), 86-90. doi:10.5424/sjar/2007051-231	https://click.endnote.com/viewer?doi=10.5424%2Fsjar%2F2007051-231&token=WzQxMjIyNjksIjEwLjU0MjQvc2phci8yMDA3MDUxLTIzMSJd.a7L4OmKrzWw97jvt2pH8l1zG7BU
Prunus avium	Rosaceae	Prunus	Prunus avium	(L.) L.	Ruby'	Cultivated	Spain	Field	Germinability in vitro	Remy, 1953; Parfitt & Almehdi, 1984	1.2% bacto-agar, 15% sucrose	No			4		180	d	180	0	10*35	Estimated			Monad	26-50	3	2	Paldat (2000)	Alburquerque et al., 2007	Alburquerque, N., Garcia Montiel, F., & Burgos, L. (2007). Short communication. Influence of storage temperature on the viability of sweet cherry pollen. Spanish Journal of Agricultural Research, 5(1), 86-90. doi:10.5424/sjar/2007051-231	https://click.endnote.com/viewer?doi=10.5424%2Fsjar%2F2007051-231&token=WzQxMjIyNjksIjEwLjU0MjQvc2phci8yMDA3MDUxLTIzMSJd.a7L4OmKrzWw97jvt2pH8l1zG7BU
Prunus avium	Rosaceae	Prunus	Prunus avium	(L.) L.	New Star'	Cultivated	Spain	Field	Germinability in vitro	Remy, 1953; Parfitt & Almehdi, 1984	1.2% bacto-agar, 15% sucrose	No			4		180	d	180	0	10*35	Estimated			Monad	26-50	3	2	Paldat (2000)	Alburquerque et al., 2007	Alburquerque, N., Garcia Montiel, F., & Burgos, L. (2007). Short communication. Influence of storage temperature on the viability of sweet cherry pollen. Spanish Journal of Agricultural Research, 5(1), 86-90. doi:10.5424/sjar/2007051-231	https://click.endnote.com/viewer?doi=10.5424%2Fsjar%2F2007051-231&token=WzQxMjIyNjksIjEwLjU0MjQvc2phci8yMDA3MDUxLTIzMSJd.a7L4OmKrzWw97jvt2pH8l1zG7BU
Prunus avium	Rosaceae	Prunus	Prunus avium	(L.) L.	Marvin'	Cultivated	Spain	Field	Germinability in vitro	Remy, 1953; Parfitt & Almehdi, 1984	1.2% bacto-agar, 15% sucrose	No			4		180	d	180	0	10*35	Estimated			Monad	26-50	3	2	Paldat (2000)	Alburquerque et al., 2007	Alburquerque, N., Garcia Montiel, F., & Burgos, L. (2007). Short communication. Influence of storage temperature on the viability of sweet cherry pollen. Spanish Journal of Agricultural Research, 5(1), 86-90. doi:10.5424/sjar/2007051-231	https://click.endnote.com/viewer?doi=10.5424%2Fsjar%2F2007051-231&token=WzQxMjIyNjksIjEwLjU0MjQvc2phci8yMDA3MDUxLTIzMSJd.a7L4OmKrzWw97jvt2pH8l1zG7BU
Prunus avium	Rosaceae	Prunus	Prunus avium	(L.) L.	Cristobalina'	Cultivated	Spain	Field	Germinability in vitro	Remy, 1953; Parfitt & Almehdi, 1984	1.2% bacto-agar, 15% sucrose	No			-20		270	d	270	60.1954	10*35	Estimated	5-10		Monad	26-50	3	2	Paldat (2000)	Alburquerque et al., 2007	Alburquerque, N., Garcia Montiel, F., & Burgos, L. (2007). Short communication. Influence of storage temperature on the viability of sweet cherry pollen. Spanish Journal of Agricultural Research, 5(1), 86-90. doi:10.5424/sjar/2007051-231	https://click.endnote.com/viewer?doi=10.5424%2Fsjar%2F2007051-231&token=WzQxMjIyNjksIjEwLjU0MjQvc2phci8yMDA3MDUxLTIzMSJd.a7L4OmKrzWw97jvt2pH8l1zG7BU
Prunus avium	Rosaceae	Prunus	Prunus avium	(L.) L.	Brooks'	Cultivated	Spain	Field	Germinability in vitro	Remy, 1953; Parfitt & Almehdi, 1984	1.2% bacto-agar, 15% sucrose	No			-20		270	d	270	18.241	10*35	Estimated	5-10		Monad	26-50	3	2	Paldat (2000)	Alburquerque et al., 2007	Alburquerque, N., Garcia Montiel, F., & Burgos, L. (2007). Short communication. Influence of storage temperature on the viability of sweet cherry pollen. Spanish Journal of Agricultural Research, 5(1), 86-90. doi:10.5424/sjar/2007051-231	https://click.endnote.com/viewer?doi=10.5424%2Fsjar%2F2007051-231&token=WzQxMjIyNjksIjEwLjU0MjQvc2phci8yMDA3MDUxLTIzMSJd.a7L4OmKrzWw97jvt2pH8l1zG7BU
Prunus avium	Rosaceae	Prunus	Prunus avium	(L.) L.	Somerset'	Cultivated	Spain	Field	Germinability in vitro	Remy, 1953; Parfitt & Almehdi, 1984	1.2% bacto-agar, 15% sucrose	No			-20		270	d	270	33.7662	10*35	Estimated	0-5		Monad	26-50	3	2	Paldat (2000)	Alburquerque et al., 2007	Alburquerque, N., Garcia Montiel, F., & Burgos, L. (2007). Short communication. Influence of storage temperature on the viability of sweet cherry pollen. Spanish Journal of Agricultural Research, 5(1), 86-90. doi:10.5424/sjar/2007051-231	https://click.endnote.com/viewer?doi=10.5424%2Fsjar%2F2007051-231&token=WzQxMjIyNjksIjEwLjU0MjQvc2phci8yMDA3MDUxLTIzMSJd.a7L4OmKrzWw97jvt2pH8l1zG7BU
Prunus avium	Rosaceae	Prunus	Prunus avium	(L.) L.	Ruby'	Cultivated	Spain	Field	Germinability in vitro	Remy, 1953; Parfitt & Almehdi, 1984	1.2% bacto-agar, 15% sucrose	No			-20		270	d	270	27.5325	10*35	Estimated	0-5		Monad	26-50	3	2	Paldat (2000)	Alburquerque et al., 2007	Alburquerque, N., Garcia Montiel, F., & Burgos, L. (2007). Short communication. Influence of storage temperature on the viability of sweet cherry pollen. Spanish Journal of Agricultural Research, 5(1), 86-90. doi:10.5424/sjar/2007051-231	https://click.endnote.com/viewer?doi=10.5424%2Fsjar%2F2007051-231&token=WzQxMjIyNjksIjEwLjU0MjQvc2phci8yMDA3MDUxLTIzMSJd.a7L4OmKrzWw97jvt2pH8l1zG7BU
Prunus avium	Rosaceae	Prunus	Prunus avium	(L.) L.	New Star'	Cultivated	Spain	Field	Germinability in vitro	Remy, 1953; Parfitt & Almehdi, 1984	1.2% bacto-agar, 15% sucrose	No			-20		270	d	270	29.9674	10*35	Estimated	0-5		Monad	26-50	3	2	Paldat (2000)	Alburquerque et al., 2007	Alburquerque, N., Garcia Montiel, F., & Burgos, L. (2007). Short communication. Influence of storage temperature on the viability of sweet cherry pollen. Spanish Journal of Agricultural Research, 5(1), 86-90. doi:10.5424/sjar/2007051-231	https://click.endnote.com/viewer?doi=10.5424%2Fsjar%2F2007051-231&token=WzQxMjIyNjksIjEwLjU0MjQvc2phci8yMDA3MDUxLTIzMSJd.a7L4OmKrzWw97jvt2pH8l1zG7BU
Prunus avium	Rosaceae	Prunus	Prunus avium	(L.) L.	Marvin'	Cultivated	Spain	Field	Germinability in vitro	Remy, 1953; Parfitt & Almehdi, 1984	1.2% bacto-agar, 15% sucrose	No			-20		270	d	270	39.3485	10*35	Estimated	0-5		Monad	26-50	3	2	Paldat (2000)	Alburquerque et al., 2007	Alburquerque, N., Garcia Montiel, F., & Burgos, L. (2007). Short communication. Influence of storage temperature on the viability of sweet cherry pollen. Spanish Journal of Agricultural Research, 5(1), 86-90. doi:10.5424/sjar/2007051-231	https://click.endnote.com/viewer?doi=10.5424%2Fsjar%2F2007051-231&token=WzQxMjIyNjksIjEwLjU0MjQvc2phci8yMDA3MDUxLTIzMSJd.a7L4OmKrzWw97jvt2pH8l1zG7BU
Prunus avium	Rosaceae	Prunus	Prunus avium	(L.) L.	Cristobalina'	Cultivated	Spain	Field	Germinability in vitro	Remy, 1953; Parfitt & Almehdi, 1984	1.2% bacto-agar, 15% sucrose	No			4		270	d	270	0	10*35	Estimated			Monad	26-50	3	2	Paldat (2000)	Alburquerque et al., 2007	Alburquerque, N., Garcia Montiel, F., & Burgos, L. (2007). Short communication. Influence of storage temperature on the viability of sweet cherry pollen. Spanish Journal of Agricultural Research, 5(1), 86-90. doi:10.5424/sjar/2007051-231	https://click.endnote.com/viewer?doi=10.5424%2Fsjar%2F2007051-231&token=WzQxMjIyNjksIjEwLjU0MjQvc2phci8yMDA3MDUxLTIzMSJd.a7L4OmKrzWw97jvt2pH8l1zG7BU
Prunus avium	Rosaceae	Prunus	Prunus avium	(L.) L.	Brooks'	Cultivated	Spain	Field	Germinability in vitro	Remy, 1953; Parfitt & Almehdi, 1984	1.2% bacto-agar, 15% sucrose	No			4		270	d	270	0	10*35	Estimated			Monad	26-50	3	2	Paldat (2000)	Alburquerque et al., 2007	Alburquerque, N., Garcia Montiel, F., & Burgos, L. (2007). Short communication. Influence of storage temperature on the viability of sweet cherry pollen. Spanish Journal of Agricultural Research, 5(1), 86-90. doi:10.5424/sjar/2007051-231	https://click.endnote.com/viewer?doi=10.5424%2Fsjar%2F2007051-231&token=WzQxMjIyNjksIjEwLjU0MjQvc2phci8yMDA3MDUxLTIzMSJd.a7L4OmKrzWw97jvt2pH8l1zG7BU
Prunus avium	Rosaceae	Prunus	Prunus avium	(L.) L.	Somerset'	Cultivated	Spain	Field	Germinability in vitro	Remy, 1953; Parfitt & Almehdi, 1984	1.2% bacto-agar, 15% sucrose	No			4		270	d	270	0	10*35	Estimated			Monad	26-50	3	2	Paldat (2000)	Alburquerque et al., 2007	Alburquerque, N., Garcia Montiel, F., & Burgos, L. (2007). Short communication. Influence of storage temperature on the viability of sweet cherry pollen. Spanish Journal of Agricultural Research, 5(1), 86-90. doi:10.5424/sjar/2007051-231	https://click.endnote.com/viewer?doi=10.5424%2Fsjar%2F2007051-231&token=WzQxMjIyNjksIjEwLjU0MjQvc2phci8yMDA3MDUxLTIzMSJd.a7L4OmKrzWw97jvt2pH8l1zG7BU
Prunus avium	Rosaceae	Prunus	Prunus avium	(L.) L.	Ruby'	Cultivated	Spain	Field	Germinability in vitro	Remy, 1953; Parfitt & Almehdi, 1984	1.2% bacto-agar, 15% sucrose	No			4		270	d	270	0	10*35	Estimated			Monad	26-50	3	2	Paldat (2000)	Alburquerque et al., 2007	Alburquerque, N., Garcia Montiel, F., & Burgos, L. (2007). Short communication. Influence of storage temperature on the viability of sweet cherry pollen. Spanish Journal of Agricultural Research, 5(1), 86-90. doi:10.5424/sjar/2007051-231	https://click.endnote.com/viewer?doi=10.5424%2Fsjar%2F2007051-231&token=WzQxMjIyNjksIjEwLjU0MjQvc2phci8yMDA3MDUxLTIzMSJd.a7L4OmKrzWw97jvt2pH8l1zG7BU
Prunus avium	Rosaceae	Prunus	Prunus avium	(L.) L.	New Star'	Cultivated	Spain	Field	Germinability in vitro	Remy, 1953; Parfitt & Almehdi, 1984	1.2% bacto-agar, 15% sucrose	No			4		270	d	270	0	10*35	Estimated			Monad	26-50	3	2	Paldat (2000)	Alburquerque et al., 2007	Alburquerque, N., Garcia Montiel, F., & Burgos, L. (2007). Short communication. Influence of storage temperature on the viability of sweet cherry pollen. Spanish Journal of Agricultural Research, 5(1), 86-90. doi:10.5424/sjar/2007051-231	https://click.endnote.com/viewer?doi=10.5424%2Fsjar%2F2007051-231&token=WzQxMjIyNjksIjEwLjU0MjQvc2phci8yMDA3MDUxLTIzMSJd.a7L4OmKrzWw97jvt2pH8l1zG7BU
Prunus avium	Rosaceae	Prunus	Prunus avium	(L.) L.	Marvin'	Cultivated	Spain	Field	Germinability in vitro	Remy, 1953; Parfitt & Almehdi, 1984	1.2% bacto-agar, 15% sucrose	No			4		270	d	270	0	10*35	Estimated			Monad	26-50	3	2	Paldat (2000)	Alburquerque et al., 2007	Alburquerque, N., Garcia Montiel, F., & Burgos, L. (2007). Short communication. Influence of storage temperature on the viability of sweet cherry pollen. Spanish Journal of Agricultural Research, 5(1), 86-90. doi:10.5424/sjar/2007051-231	https://click.endnote.com/viewer?doi=10.5424%2Fsjar%2F2007051-231&token=WzQxMjIyNjksIjEwLjU0MjQvc2phci8yMDA3MDUxLTIzMSJd.a7L4OmKrzWw97jvt2pH8l1zG7BU
Prunus avium	Rosaceae	Prunus	Prunus avium	(L.) L.	Cristobalina'	Cultivated	Spain	Field	Germinability in vitro	Remy, 1953; Parfitt & Almehdi, 1984	1.2% bacto-agar, 15% sucrose	No			-20		365	d	365	62.8013	10*35	Estimated	5-10		Monad	26-50	3	2	Paldat (2000)	Alburquerque et al., 2007	Alburquerque, N., Garcia Montiel, F., & Burgos, L. (2007). Short communication. Influence of storage temperature on the viability of sweet cherry pollen. Spanish Journal of Agricultural Research, 5(1), 86-90. doi:10.5424/sjar/2007051-231	https://click.endnote.com/viewer?doi=10.5424%2Fsjar%2F2007051-231&token=WzQxMjIyNjksIjEwLjU0MjQvc2phci8yMDA3MDUxLTIzMSJd.a7L4OmKrzWw97jvt2pH8l1zG7BU
Prunus avium	Rosaceae	Prunus	Prunus avium	(L.) L.	Brooks'	Cultivated	Spain	Field	Germinability in vitro	Remy, 1953; Parfitt & Almehdi, 1984	1.2% bacto-agar, 15% sucrose	No			-20		365	d	365	21.6287	10*35	Estimated	0-5		Monad	26-50	3	2	Paldat (2000)	Alburquerque et al., 2007	Alburquerque, N., Garcia Montiel, F., & Burgos, L. (2007). Short communication. Influence of storage temperature on the viability of sweet cherry pollen. Spanish Journal of Agricultural Research, 5(1), 86-90. doi:10.5424/sjar/2007051-231	https://click.endnote.com/viewer?doi=10.5424%2Fsjar%2F2007051-231&token=WzQxMjIyNjksIjEwLjU0MjQvc2phci8yMDA3MDUxLTIzMSJd.a7L4OmKrzWw97jvt2pH8l1zG7BU
Prunus avium	Rosaceae	Prunus	Prunus avium	(L.) L.	Somerset'	Cultivated	Spain	Field	Germinability in vitro	Remy, 1953; Parfitt & Almehdi, 1984	1.2% bacto-agar, 15% sucrose	No			-20		365	d	365	21.2987	10*35	Estimated	0-5		Monad	26-50	3	2	Paldat (2000)	Alburquerque et al., 2007	Alburquerque, N., Garcia Montiel, F., & Burgos, L. (2007). Short communication. Influence of storage temperature on the viability of sweet cherry pollen. Spanish Journal of Agricultural Research, 5(1), 86-90. doi:10.5424/sjar/2007051-231	https://click.endnote.com/viewer?doi=10.5424%2Fsjar%2F2007051-231&token=WzQxMjIyNjksIjEwLjU0MjQvc2phci8yMDA3MDUxLTIzMSJd.a7L4OmKrzWw97jvt2pH8l1zG7BU
Prunus avium	Rosaceae	Prunus	Prunus avium	(L.) L.	Ruby'	Cultivated	Spain	Field	Germinability in vitro	Remy, 1953; Parfitt & Almehdi, 1984	1.2% bacto-agar, 15% sucrose	No			-20		365	d	365	28.5714	10*35	Estimated	0-5		Monad	26-50	3	2	Paldat (2000)	Alburquerque et al., 2007	Alburquerque, N., Garcia Montiel, F., & Burgos, L. (2007). Short communication. Influence of storage temperature on the viability of sweet cherry pollen. Spanish Journal of Agricultural Research, 5(1), 86-90. doi:10.5424/sjar/2007051-231	https://click.endnote.com/viewer?doi=10.5424%2Fsjar%2F2007051-231&token=WzQxMjIyNjksIjEwLjU0MjQvc2phci8yMDA3MDUxLTIzMSJd.a7L4OmKrzWw97jvt2pH8l1zG7BU
Prunus avium	Rosaceae	Prunus	Prunus avium	(L.) L.	New Star'	Cultivated	Spain	Field	Germinability in vitro	Remy, 1953; Parfitt & Almehdi, 1984	1.2% bacto-agar, 15% sucrose	No			-20		365	d	365	19.8046	10*35	Estimated	0-5		Monad	26-50	3	2	Paldat (2000)	Alburquerque et al., 2007	Alburquerque, N., Garcia Montiel, F., & Burgos, L. (2007). Short communication. Influence of storage temperature on the viability of sweet cherry pollen. Spanish Journal of Agricultural Research, 5(1), 86-90. doi:10.5424/sjar/2007051-231	https://click.endnote.com/viewer?doi=10.5424%2Fsjar%2F2007051-231&token=WzQxMjIyNjksIjEwLjU0MjQvc2phci8yMDA3MDUxLTIzMSJd.a7L4OmKrzWw97jvt2pH8l1zG7BU
Prunus avium	Rosaceae	Prunus	Prunus avium	(L.) L.	Marvin'	Cultivated	Spain	Field	Germinability in vitro	Remy, 1953; Parfitt & Almehdi, 1984	1.2% bacto-agar, 15% sucrose	No			-20		365	d	365	26.3192	10*35	Estimated	0-5		Monad	26-50	3	2	Paldat (2000)	Alburquerque et al., 2007	Alburquerque, N., Garcia Montiel, F., & Burgos, L. (2007). Short communication. Influence of storage temperature on the viability of sweet cherry pollen. Spanish Journal of Agricultural Research, 5(1), 86-90. doi:10.5424/sjar/2007051-231	https://click.endnote.com/viewer?doi=10.5424%2Fsjar%2F2007051-231&token=WzQxMjIyNjksIjEwLjU0MjQvc2phci8yMDA3MDUxLTIzMSJd.a7L4OmKrzWw97jvt2pH8l1zG7BU
Prunus avium	Rosaceae	Prunus	Prunus avium	(L.) L.	Cristobalina'	Cultivated	Spain	Field	Germinability in vitro	Remy, 1953; Parfitt & Almehdi, 1984	1.2% bacto-agar, 15% sucrose	No			4		365	d	365	0	10*35	Estimated			Monad	26-50	3	2	Paldat (2000)	Alburquerque et al., 2007	Alburquerque, N., Garcia Montiel, F., & Burgos, L. (2007). Short communication. Influence of storage temperature on the viability of sweet cherry pollen. Spanish Journal of Agricultural Research, 5(1), 86-90. doi:10.5424/sjar/2007051-231	https://click.endnote.com/viewer?doi=10.5424%2Fsjar%2F2007051-231&token=WzQxMjIyNjksIjEwLjU0MjQvc2phci8yMDA3MDUxLTIzMSJd.a7L4OmKrzWw97jvt2pH8l1zG7BU
Prunus avium	Rosaceae	Prunus	Prunus avium	(L.) L.	Brooks'	Cultivated	Spain	Field	Germinability in vitro	Remy, 1953; Parfitt & Almehdi, 1984	1.2% bacto-agar, 15% sucrose	No			4		365	d	365	0	10*35	Estimated			Monad	26-50	3	2	Paldat (2000)	Alburquerque et al., 2007	Alburquerque, N., Garcia Montiel, F., & Burgos, L. (2007). Short communication. Influence of storage temperature on the viability of sweet cherry pollen. Spanish Journal of Agricultural Research, 5(1), 86-90. doi:10.5424/sjar/2007051-231	https://click.endnote.com/viewer?doi=10.5424%2Fsjar%2F2007051-231&token=WzQxMjIyNjksIjEwLjU0MjQvc2phci8yMDA3MDUxLTIzMSJd.a7L4OmKrzWw97jvt2pH8l1zG7BU
Prunus avium	Rosaceae	Prunus	Prunus avium	(L.) L.	Somerset'	Cultivated	Spain	Field	Germinability in vitro	Remy, 1953; Parfitt & Almehdi, 1984	1.2% bacto-agar, 15% sucrose	No			4		365	d	365	0	10*35	Estimated			Monad	26-50	3	2	Paldat (2000)	Alburquerque et al., 2007	Alburquerque, N., Garcia Montiel, F., & Burgos, L. (2007). Short communication. Influence of storage temperature on the viability of sweet cherry pollen. Spanish Journal of Agricultural Research, 5(1), 86-90. doi:10.5424/sjar/2007051-231	https://click.endnote.com/viewer?doi=10.5424%2Fsjar%2F2007051-231&token=WzQxMjIyNjksIjEwLjU0MjQvc2phci8yMDA3MDUxLTIzMSJd.a7L4OmKrzWw97jvt2pH8l1zG7BU
Prunus avium	Rosaceae	Prunus	Prunus avium	(L.) L.	Ruby'	Cultivated	Spain	Field	Germinability in vitro	Remy, 1953; Parfitt & Almehdi, 1984	1.2% bacto-agar, 15% sucrose	No			4		365	d	365	0	10*35	Estimated			Monad	26-50	3	2	Paldat (2000)	Alburquerque et al., 2007	Alburquerque, N., Garcia Montiel, F., & Burgos, L. (2007). Short communication. Influence of storage temperature on the viability of sweet cherry pollen. Spanish Journal of Agricultural Research, 5(1), 86-90. doi:10.5424/sjar/2007051-231	https://click.endnote.com/viewer?doi=10.5424%2Fsjar%2F2007051-231&token=WzQxMjIyNjksIjEwLjU0MjQvc2phci8yMDA3MDUxLTIzMSJd.a7L4OmKrzWw97jvt2pH8l1zG7BU
Prunus avium	Rosaceae	Prunus	Prunus avium	(L.) L.	New Star'	Cultivated	Spain	Field	Germinability in vitro	Remy, 1953; Parfitt & Almehdi, 1984	1.2% bacto-agar, 15% sucrose	No			4		365	d	365	0	10*35	Estimated			Monad	26-50	3	2	Paldat (2000)	Alburquerque et al., 2007	Alburquerque, N., Garcia Montiel, F., & Burgos, L. (2007). Short communication. Influence of storage temperature on the viability of sweet cherry pollen. Spanish Journal of Agricultural Research, 5(1), 86-90. doi:10.5424/sjar/2007051-231	https://click.endnote.com/viewer?doi=10.5424%2Fsjar%2F2007051-231&token=WzQxMjIyNjksIjEwLjU0MjQvc2phci8yMDA3MDUxLTIzMSJd.a7L4OmKrzWw97jvt2pH8l1zG7BU
Prunus avium	Rosaceae	Prunus	Prunus avium	(L.) L.	Marvin'	Cultivated	Spain	Field	Germinability in vitro	Remy, 1953; Parfitt & Almehdi, 1984	1.2% bacto-agar, 15% sucrose	No			4		365	d	365	0	10*35	Estimated			Monad	26-50	3	2	Paldat (2000)	Alburquerque et al., 2007	Alburquerque, N., Garcia Montiel, F., & Burgos, L. (2007). Short communication. Influence of storage temperature on the viability of sweet cherry pollen. Spanish Journal of Agricultural Research, 5(1), 86-90. doi:10.5424/sjar/2007051-231	https://click.endnote.com/viewer?doi=10.5424%2Fsjar%2F2007051-231&token=WzQxMjIyNjksIjEwLjU0MjQvc2phci8yMDA3MDUxLTIzMSJd.a7L4OmKrzWw97jvt2pH8l1zG7BU
Prunus avium	Rosaceae	Prunus	Prunus avium	(L.) L.	Cristobalina'	Cultivated	Spain	Field	Germinability in vitro	Remy, 1953; Parfitt & Almehdi, 1984	1.2% bacto-agar, 15% sucrose	No			-20		540	d	540	62.8013	10*35	Estimated	5-10		Monad	26-50	3	2	Paldat (2000)	Alburquerque et al., 2007	Alburquerque, N., Garcia Montiel, F., & Burgos, L. (2007). Short communication. Influence of storage temperature on the viability of sweet cherry pollen. Spanish Journal of Agricultural Research, 5(1), 86-90. doi:10.5424/sjar/2007051-231	https://click.endnote.com/viewer?doi=10.5424%2Fsjar%2F2007051-231&token=WzQxMjIyNjksIjEwLjU0MjQvc2phci8yMDA3MDUxLTIzMSJd.a7L4OmKrzWw97jvt2pH8l1zG7BU
Prunus avium	Rosaceae	Prunus	Prunus avium	(L.) L.	Brooks'	Cultivated	Spain	Field	Germinability in vitro	Remy, 1953; Parfitt & Almehdi, 1984	1.2% bacto-agar, 15% sucrose	No			-20		540	d	540	5.47231	10*35	Estimated	0-5		Monad	26-50	3	2	Paldat (2000)	Alburquerque et al., 2007	Alburquerque, N., Garcia Montiel, F., & Burgos, L. (2007). Short communication. Influence of storage temperature on the viability of sweet cherry pollen. Spanish Journal of Agricultural Research, 5(1), 86-90. doi:10.5424/sjar/2007051-231	https://click.endnote.com/viewer?doi=10.5424%2Fsjar%2F2007051-231&token=WzQxMjIyNjksIjEwLjU0MjQvc2phci8yMDA3MDUxLTIzMSJd.a7L4OmKrzWw97jvt2pH8l1zG7BU
Prunus avium	Rosaceae	Prunus	Prunus avium	(L.) L.	Somerset'	Cultivated	Spain	Field	Germinability in vitro	Remy, 1953; Parfitt & Almehdi, 1984	1.2% bacto-agar, 15% sucrose	No			-20		540	d	540	24.6753	10*35	Estimated	0-5		Monad	26-50	3	2	Paldat (2000)	Alburquerque et al., 2007	Alburquerque, N., Garcia Montiel, F., & Burgos, L. (2007). Short communication. Influence of storage temperature on the viability of sweet cherry pollen. Spanish Journal of Agricultural Research, 5(1), 86-90. doi:10.5424/sjar/2007051-231	https://click.endnote.com/viewer?doi=10.5424%2Fsjar%2F2007051-231&token=WzQxMjIyNjksIjEwLjU0MjQvc2phci8yMDA3MDUxLTIzMSJd.a7L4OmKrzWw97jvt2pH8l1zG7BU
Prunus avium	Rosaceae	Prunus	Prunus avium	(L.) L.	Ruby'	Cultivated	Spain	Field	Germinability in vitro	Remy, 1953; Parfitt & Almehdi, 1984	1.2% bacto-agar, 15% sucrose	No			-20		540	d	540	12.2078	10*35	Estimated	10-15		Monad	26-50	3	2	Paldat (2000)	Alburquerque et al., 2007	Alburquerque, N., Garcia Montiel, F., & Burgos, L. (2007). Short communication. Influence of storage temperature on the viability of sweet cherry pollen. Spanish Journal of Agricultural Research, 5(1), 86-90. doi:10.5424/sjar/2007051-231	https://click.endnote.com/viewer?doi=10.5424%2Fsjar%2F2007051-231&token=WzQxMjIyNjksIjEwLjU0MjQvc2phci8yMDA3MDUxLTIzMSJd.a7L4OmKrzWw97jvt2pH8l1zG7BU
Prunus avium	Rosaceae	Prunus	Prunus avium	(L.) L.	New Star'	Cultivated	Spain	Field	Germinability in vitro	Remy, 1953; Parfitt & Almehdi, 1984	1.2% bacto-agar, 15% sucrose	No			-20		540	d	540	23.1922	10*35	Estimated	0-5		Monad	26-50	3	2	Paldat (2000)	Alburquerque et al., 2007	Alburquerque, N., Garcia Montiel, F., & Burgos, L. (2007). Short communication. Influence of storage temperature on the viability of sweet cherry pollen. Spanish Journal of Agricultural Research, 5(1), 86-90. doi:10.5424/sjar/2007051-231	https://click.endnote.com/viewer?doi=10.5424%2Fsjar%2F2007051-231&token=WzQxMjIyNjksIjEwLjU0MjQvc2phci8yMDA3MDUxLTIzMSJd.a7L4OmKrzWw97jvt2pH8l1zG7BU
Prunus avium	Rosaceae	Prunus	Prunus avium	(L.) L.	Marvin'	Cultivated	Spain	Field	Germinability in vitro	Remy, 1953; Parfitt & Almehdi, 1984	1.2% bacto-agar, 15% sucrose	No			-20		540	d	540	21.3681	10*35	Estimated	0-5		Monad	26-50	3	2	Paldat (2000)	Alburquerque et al., 2007	Alburquerque, N., Garcia Montiel, F., & Burgos, L. (2007). Short communication. Influence of storage temperature on the viability of sweet cherry pollen. Spanish Journal of Agricultural Research, 5(1), 86-90. doi:10.5424/sjar/2007051-231	https://click.endnote.com/viewer?doi=10.5424%2Fsjar%2F2007051-231&token=WzQxMjIyNjksIjEwLjU0MjQvc2phci8yMDA3MDUxLTIzMSJd.a7L4OmKrzWw97jvt2pH8l1zG7BU
Prunus avium	Rosaceae	Prunus	Prunus avium	(L.) L.	Cristobalina'	Cultivated	Spain	Field	Germinability in vitro	Remy, 1953; Parfitt & Almehdi, 1984	1.2% bacto-agar, 15% sucrose	No			4		540	d	540	0	10*35	Estimated			Monad	26-50	3	2	Paldat (2000)	Alburquerque et al., 2007	Alburquerque, N., Garcia Montiel, F., & Burgos, L. (2007). Short communication. Influence of storage temperature on the viability of sweet cherry pollen. Spanish Journal of Agricultural Research, 5(1), 86-90. doi:10.5424/sjar/2007051-231	https://click.endnote.com/viewer?doi=10.5424%2Fsjar%2F2007051-231&token=WzQxMjIyNjksIjEwLjU0MjQvc2phci8yMDA3MDUxLTIzMSJd.a7L4OmKrzWw97jvt2pH8l1zG7BU
Prunus avium	Rosaceae	Prunus	Prunus avium	(L.) L.	Brooks'	Cultivated	Spain	Field	Germinability in vitro	Remy, 1953; Parfitt & Almehdi, 1984	1.2% bacto-agar, 15% sucrose	No			4		540	d	540	0	10*35	Estimated			Monad	26-50	3	2	Paldat (2000)	Alburquerque et al., 2007	Alburquerque, N., Garcia Montiel, F., & Burgos, L. (2007). Short communication. Influence of storage temperature on the viability of sweet cherry pollen. Spanish Journal of Agricultural Research, 5(1), 86-90. doi:10.5424/sjar/2007051-231	https://click.endnote.com/viewer?doi=10.5424%2Fsjar%2F2007051-231&token=WzQxMjIyNjksIjEwLjU0MjQvc2phci8yMDA3MDUxLTIzMSJd.a7L4OmKrzWw97jvt2pH8l1zG7BU
Prunus avium	Rosaceae	Prunus	Prunus avium	(L.) L.	Somerset'	Cultivated	Spain	Field	Germinability in vitro	Remy, 1953; Parfitt & Almehdi, 1984	1.2% bacto-agar, 15% sucrose	No			4		540	d	540	0	10*35	Estimated			Monad	26-50	3	2	Paldat (2000)	Alburquerque et al., 2007	Alburquerque, N., Garcia Montiel, F., & Burgos, L. (2007). Short communication. Influence of storage temperature on the viability of sweet cherry pollen. Spanish Journal of Agricultural Research, 5(1), 86-90. doi:10.5424/sjar/2007051-231	https://click.endnote.com/viewer?doi=10.5424%2Fsjar%2F2007051-231&token=WzQxMjIyNjksIjEwLjU0MjQvc2phci8yMDA3MDUxLTIzMSJd.a7L4OmKrzWw97jvt2pH8l1zG7BU
Prunus avium	Rosaceae	Prunus	Prunus avium	(L.) L.	Ruby'	Cultivated	Spain	Field	Germinability in vitro	Remy, 1953; Parfitt & Almehdi, 1984	1.2% bacto-agar, 15% sucrose	No			4		540	d	540	0	10*35	Estimated			Monad	26-50	3	2	Paldat (2000)	Alburquerque et al., 2007	Alburquerque, N., Garcia Montiel, F., & Burgos, L. (2007). Short communication. Influence of storage temperature on the viability of sweet cherry pollen. Spanish Journal of Agricultural Research, 5(1), 86-90. doi:10.5424/sjar/2007051-231	https://click.endnote.com/viewer?doi=10.5424%2Fsjar%2F2007051-231&token=WzQxMjIyNjksIjEwLjU0MjQvc2phci8yMDA3MDUxLTIzMSJd.a7L4OmKrzWw97jvt2pH8l1zG7BU
Prunus avium	Rosaceae	Prunus	Prunus avium	(L.) L.	New Star'	Cultivated	Spain	Field	Germinability in vitro	Remy, 1953; Parfitt & Almehdi, 1984	1.2% bacto-agar, 15% sucrose	No			4		540	d	540	0	10*35	Estimated			Monad	26-50	3	2	Paldat (2000)	Alburquerque et al., 2007	Alburquerque, N., Garcia Montiel, F., & Burgos, L. (2007). Short communication. Influence of storage temperature on the viability of sweet cherry pollen. Spanish Journal of Agricultural Research, 5(1), 86-90. doi:10.5424/sjar/2007051-231	https://click.endnote.com/viewer?doi=10.5424%2Fsjar%2F2007051-231&token=WzQxMjIyNjksIjEwLjU0MjQvc2phci8yMDA3MDUxLTIzMSJd.a7L4OmKrzWw97jvt2pH8l1zG7BU
Prunus avium	Rosaceae	Prunus	Prunus avium	(L.) L.	Marvin'	Cultivated	Spain	Field	Germinability in vitro	Remy, 1953; Parfitt & Almehdi, 1984	1.2% bacto-agar, 15% sucrose	No			4		540	d	540	0	10*35	Estimated			Monad	26-50	3	2	Paldat (2000)	Alburquerque et al., 2007	Alburquerque, N., Garcia Montiel, F., & Burgos, L. (2007). Short communication. Influence of storage temperature on the viability of sweet cherry pollen. Spanish Journal of Agricultural Research, 5(1), 86-90. doi:10.5424/sjar/2007051-231	https://click.endnote.com/viewer?doi=10.5424%2Fsjar%2F2007051-231&token=WzQxMjIyNjksIjEwLjU0MjQvc2phci8yMDA3MDUxLTIzMSJd.a7L4OmKrzWw97jvt2pH8l1zG7BU
Pistacia vera	Anacardiaceae	Pistacia	Pistacia vera	L.	'Lazaourdi'	Cultivated	Jordan	Field	Germinability in vitro	Ateyyeh, 2012	1% agar, 15% sucrose, 100 ppm H3BO3	No			4		0	m	0	69.7	3*100	Read	0-5		Monad	26-50	>6	2	Genus-level, External	Aldahadha et al., 2019	Aldahadha, A., Al Sane, K., Bataineh, A., Abu Alloush, A., & Hamouri, Z. (2019). Pollen viability and in vitro germination of six pistachio (Pistacia vera L.) cultivars grown in northern Jordan. Advances in Horticultural Science, 33(3), 441-446. doi:10.13128/ahs-23998	https://click.endnote.com/viewer?doi=10.13128%2Fahs-23998&token=WzQxMjIyNjksIjEwLjEzMTI4L2Focy0yMzk5OCJd.FrOvtTSgMuOedn9Zk9OCsrQ-DuI
Pistacia vera	Anacardiaceae	Pistacia	Pistacia vera	L.	'Nab-EI Jamal'	Cultivated	Jordan	Field	Germinability in vitro	Ateyyeh, 2012	1% agar, 15% sucrose, 100 ppm H3BO3	No			4		0	m	0	40.3	3*100	Read	0-5		Monad	26-50	>6	2	Genus-level, External	Aldahadha et al., 2019	Aldahadha, A., Al Sane, K., Bataineh, A., Abu Alloush, A., & Hamouri, Z. (2019). Pollen viability and in vitro germination of six pistachio (Pistacia vera L.) cultivars grown in northern Jordan. Advances in Horticultural Science, 33(3), 441-446. doi:10.13128/ahs-23998	https://click.endnote.com/viewer?doi=10.13128%2Fahs-23998&token=WzQxMjIyNjksIjEwLjEzMTI4L2Focy0yMzk5OCJd.FrOvtTSgMuOedn9Zk9OCsrQ-DuI
Pistacia vera	Anacardiaceae	Pistacia	Pistacia vera	L.	'Boundiki'	Cultivated	Jordan	Field	Germinability in vitro	Ateyyeh, 2012	1% agar, 15% sucrose, 100 ppm H3BO3	No			4		0	m	0	60	3*100	Read	0-5		Monad	26-50	>6	2	Genus-level, External	Aldahadha et al., 2019	Aldahadha, A., Al Sane, K., Bataineh, A., Abu Alloush, A., & Hamouri, Z. (2019). Pollen viability and in vitro germination of six pistachio (Pistacia vera L.) cultivars grown in northern Jordan. Advances in Horticultural Science, 33(3), 441-446. doi:10.13128/ahs-23998	https://click.endnote.com/viewer?doi=10.13128%2Fahs-23998&token=WzQxMjIyNjksIjEwLjEzMTI4L2Focy0yMzk5OCJd.FrOvtTSgMuOedn9Zk9OCsrQ-DuI
Pistacia vera	Anacardiaceae	Pistacia	Pistacia vera	L.	'Batouri'	Cultivated	Jordan	Field	Germinability in vitro	Ateyyeh, 2012	1% agar, 15% sucrose, 100 ppm H3BO3	No			4		0	m	0	51	3*100	Read	0-5		Monad	26-50	>6	2	Genus-level, External	Aldahadha et al., 2019	Aldahadha, A., Al Sane, K., Bataineh, A., Abu Alloush, A., & Hamouri, Z. (2019). Pollen viability and in vitro germination of six pistachio (Pistacia vera L.) cultivars grown in northern Jordan. Advances in Horticultural Science, 33(3), 441-446. doi:10.13128/ahs-23998	https://click.endnote.com/viewer?doi=10.13128%2Fahs-23998&token=WzQxMjIyNjksIjEwLjEzMTI4L2Focy0yMzk5OCJd.FrOvtTSgMuOedn9Zk9OCsrQ-DuI
Pistacia vera	Anacardiaceae	Pistacia	Pistacia vera	L.	'Marawhi'	Cultivated	Jordan	Field	Germinability in vitro	Ateyyeh, 2012	1% agar, 15% sucrose, 100 ppm H3BO3	No			4		0	m	0	47.3	3*100	Read	0-5		Monad	26-50	>6	2	Genus-level, External	Aldahadha et al., 2019	Aldahadha, A., Al Sane, K., Bataineh, A., Abu Alloush, A., & Hamouri, Z. (2019). Pollen viability and in vitro germination of six pistachio (Pistacia vera L.) cultivars grown in northern Jordan. Advances in Horticultural Science, 33(3), 441-446. doi:10.13128/ahs-23998	https://click.endnote.com/viewer?doi=10.13128%2Fahs-23998&token=WzQxMjIyNjksIjEwLjEzMTI4L2Focy0yMzk5OCJd.FrOvtTSgMuOedn9Zk9OCsrQ-DuI
Pistacia vera	Anacardiaceae	Pistacia	Pistacia vera	L.	'Aschouri'	Cultivated	Jordan	Field	Germinability in vitro	Ateyyeh, 2012	1% agar, 15% sucrose, 100 ppm H3BO3	No			4		0	m	0	62.3	3*100	Read	0-5		Monad	26-50	>6	2	Genus-level, External	Aldahadha et al., 2019	Aldahadha, A., Al Sane, K., Bataineh, A., Abu Alloush, A., & Hamouri, Z. (2019). Pollen viability and in vitro germination of six pistachio (Pistacia vera L.) cultivars grown in northern Jordan. Advances in Horticultural Science, 33(3), 441-446. doi:10.13128/ahs-23998	https://click.endnote.com/viewer?doi=10.13128%2Fahs-23998&token=WzQxMjIyNjksIjEwLjEzMTI4L2Focy0yMzk5OCJd.FrOvtTSgMuOedn9Zk9OCsrQ-DuI
Pistacia vera	Anacardiaceae	Pistacia	Pistacia vera	L.	'Lazaourdi'	Cultivated	Jordan	Field	Germinability in vitro	Ateyyeh, 2012	1% agar, 15% sucrose, 100 ppm H3BO3	No			4		1	m	30.4375	0	3*100	Read	0-5		Monad	26-50	>6	2	Genus-level, External	Aldahadha et al., 2019	Aldahadha, A., Al Sane, K., Bataineh, A., Abu Alloush, A., & Hamouri, Z. (2019). Pollen viability and in vitro germination of six pistachio (Pistacia vera L.) cultivars grown in northern Jordan. Advances in Horticultural Science, 33(3), 441-446. doi:10.13128/ahs-23998	https://click.endnote.com/viewer?doi=10.13128%2Fahs-23998&token=WzQxMjIyNjksIjEwLjEzMTI4L2Focy0yMzk5OCJd.FrOvtTSgMuOedn9Zk9OCsrQ-DuI
Pistacia vera	Anacardiaceae	Pistacia	Pistacia vera	L.	'Nab-EI Jamal'	Cultivated	Jordan	Field	Germinability in vitro	Ateyyeh, 2012	1% agar, 15% sucrose, 100 ppm H3BO3	No			4		1	m	30.4375	0	3*100	Read	0-5		Monad	26-50	>6	2	Genus-level, External	Aldahadha et al., 2019	Aldahadha, A., Al Sane, K., Bataineh, A., Abu Alloush, A., & Hamouri, Z. (2019). Pollen viability and in vitro germination of six pistachio (Pistacia vera L.) cultivars grown in northern Jordan. Advances in Horticultural Science, 33(3), 441-446. doi:10.13128/ahs-23998	https://click.endnote.com/viewer?doi=10.13128%2Fahs-23998&token=WzQxMjIyNjksIjEwLjEzMTI4L2Focy0yMzk5OCJd.FrOvtTSgMuOedn9Zk9OCsrQ-DuI
Pistacia vera	Anacardiaceae	Pistacia	Pistacia vera	L.	'Boundiki'	Cultivated	Jordan	Field	Germinability in vitro	Ateyyeh, 2012	1% agar, 15% sucrose, 100 ppm H3BO3	No			4		1	m	30.4375	0	3*100	Read	0-5		Monad	26-50	>6	2	Genus-level, External	Aldahadha et al., 2019	Aldahadha, A., Al Sane, K., Bataineh, A., Abu Alloush, A., & Hamouri, Z. (2019). Pollen viability and in vitro germination of six pistachio (Pistacia vera L.) cultivars grown in northern Jordan. Advances in Horticultural Science, 33(3), 441-446. doi:10.13128/ahs-23998	https://click.endnote.com/viewer?doi=10.13128%2Fahs-23998&token=WzQxMjIyNjksIjEwLjEzMTI4L2Focy0yMzk5OCJd.FrOvtTSgMuOedn9Zk9OCsrQ-DuI
Pistacia vera	Anacardiaceae	Pistacia	Pistacia vera	L.	'Batouri'	Cultivated	Jordan	Field	Germinability in vitro	Ateyyeh, 2012	1% agar, 15% sucrose, 100 ppm H3BO3	No			4		1	m	30.4375	0	3*100	Read	0-5		Monad	26-50	>6	2	Genus-level, External	Aldahadha et al., 2019	Aldahadha, A., Al Sane, K., Bataineh, A., Abu Alloush, A., & Hamouri, Z. (2019). Pollen viability and in vitro germination of six pistachio (Pistacia vera L.) cultivars grown in northern Jordan. Advances in Horticultural Science, 33(3), 441-446. doi:10.13128/ahs-23998	https://click.endnote.com/viewer?doi=10.13128%2Fahs-23998&token=WzQxMjIyNjksIjEwLjEzMTI4L2Focy0yMzk5OCJd.FrOvtTSgMuOedn9Zk9OCsrQ-DuI
Pistacia vera	Anacardiaceae	Pistacia	Pistacia vera	L.	'Marawhi'	Cultivated	Jordan	Field	Germinability in vitro	Ateyyeh, 2012	1% agar, 15% sucrose, 100 ppm H3BO3	No			4		1	m	30.4375	0	3*100	Read	0-5		Monad	26-50	>6	2	Genus-level, External	Aldahadha et al., 2019	Aldahadha, A., Al Sane, K., Bataineh, A., Abu Alloush, A., & Hamouri, Z. (2019). Pollen viability and in vitro germination of six pistachio (Pistacia vera L.) cultivars grown in northern Jordan. Advances in Horticultural Science, 33(3), 441-446. doi:10.13128/ahs-23998	https://click.endnote.com/viewer?doi=10.13128%2Fahs-23998&token=WzQxMjIyNjksIjEwLjEzMTI4L2Focy0yMzk5OCJd.FrOvtTSgMuOedn9Zk9OCsrQ-DuI
Pistacia vera	Anacardiaceae	Pistacia	Pistacia vera	L.	'Aschouri'	Cultivated	Jordan	Field	Germinability in vitro	Ateyyeh, 2012	1% agar, 15% sucrose, 100 ppm H3BO3	No			4		1	m	30.4375	0	3*100	Read	0-5		Monad	26-50	>6	2	Genus-level, External	Aldahadha et al., 2019	Aldahadha, A., Al Sane, K., Bataineh, A., Abu Alloush, A., & Hamouri, Z. (2019). Pollen viability and in vitro germination of six pistachio (Pistacia vera L.) cultivars grown in northern Jordan. Advances in Horticultural Science, 33(3), 441-446. doi:10.13128/ahs-23998	https://click.endnote.com/viewer?doi=10.13128%2Fahs-23998&token=WzQxMjIyNjksIjEwLjEzMTI4L2Focy0yMzk5OCJd.FrOvtTSgMuOedn9Zk9OCsrQ-DuI
Pistacia vera	Anacardiaceae	Pistacia	Pistacia vera	L.	'Lazaourdi'	Cultivated	Jordan	Field	Stainability	TTC (2,3,5-triphenyl tetrazolium chloride), 1%		No			4		0	m	0	66.7	3*100	Read	0-5		Monad	26-50	>6	2	Genus-level, External	Aldahadha et al., 2019	Aldahadha, A., Al Sane, K., Bataineh, A., Abu Alloush, A., & Hamouri, Z. (2019). Pollen viability and in vitro germination of six pistachio (Pistacia vera L.) cultivars grown in northern Jordan. Advances in Horticultural Science, 33(3), 441-446. doi:10.13128/ahs-23998	https://click.endnote.com/viewer?doi=10.13128%2Fahs-23998&token=WzQxMjIyNjksIjEwLjEzMTI4L2Focy0yMzk5OCJd.FrOvtTSgMuOedn9Zk9OCsrQ-DuI
Pistacia vera	Anacardiaceae	Pistacia	Pistacia vera	L.	'Nab-EI Jamal'	Cultivated	Jordan	Field	Stainability	TTC (2,3,5-triphenyl tetrazolium chloride), 1%		No			4		0	m	0	43.7	3*100	Read	0-5		Monad	26-50	>6	2	Genus-level, External	Aldahadha et al., 2019	Aldahadha, A., Al Sane, K., Bataineh, A., Abu Alloush, A., & Hamouri, Z. (2019). Pollen viability and in vitro germination of six pistachio (Pistacia vera L.) cultivars grown in northern Jordan. Advances in Horticultural Science, 33(3), 441-446. doi:10.13128/ahs-23998	https://click.endnote.com/viewer?doi=10.13128%2Fahs-23998&token=WzQxMjIyNjksIjEwLjEzMTI4L2Focy0yMzk5OCJd.FrOvtTSgMuOedn9Zk9OCsrQ-DuI
Pistacia vera	Anacardiaceae	Pistacia	Pistacia vera	L.	'Boundiki'	Cultivated	Jordan	Field	Stainability	TTC (2,3,5-triphenyl tetrazolium chloride), 1%		No			4		0	m	0	55	3*100	Read	0-5		Monad	26-50	>6	2	Genus-level, External	Aldahadha et al., 2019	Aldahadha, A., Al Sane, K., Bataineh, A., Abu Alloush, A., & Hamouri, Z. (2019). Pollen viability and in vitro germination of six pistachio (Pistacia vera L.) cultivars grown in northern Jordan. Advances in Horticultural Science, 33(3), 441-446. doi:10.13128/ahs-23998	https://click.endnote.com/viewer?doi=10.13128%2Fahs-23998&token=WzQxMjIyNjksIjEwLjEzMTI4L2Focy0yMzk5OCJd.FrOvtTSgMuOedn9Zk9OCsrQ-DuI
Pistacia vera	Anacardiaceae	Pistacia	Pistacia vera	L.	'Batouri'	Cultivated	Jordan	Field	Stainability	TTC (2,3,5-triphenyl tetrazolium chloride), 1%		No			4		0	m	0	87	3*100	Read	0-5		Monad	26-50	>6	2	Genus-level, External	Aldahadha et al., 2019	Aldahadha, A., Al Sane, K., Bataineh, A., Abu Alloush, A., & Hamouri, Z. (2019). Pollen viability and in vitro germination of six pistachio (Pistacia vera L.) cultivars grown in northern Jordan. Advances in Horticultural Science, 33(3), 441-446. doi:10.13128/ahs-23998	https://click.endnote.com/viewer?doi=10.13128%2Fahs-23998&token=WzQxMjIyNjksIjEwLjEzMTI4L2Focy0yMzk5OCJd.FrOvtTSgMuOedn9Zk9OCsrQ-DuI
Pistacia vera	Anacardiaceae	Pistacia	Pistacia vera	L.	'Marawhi'	Cultivated	Jordan	Field	Stainability	TTC (2,3,5-triphenyl tetrazolium chloride), 1%		No			4		0	m	0	65	3*100	Read	0-5		Monad	26-50	>6	2	Genus-level, External	Aldahadha et al., 2019	Aldahadha, A., Al Sane, K., Bataineh, A., Abu Alloush, A., & Hamouri, Z. (2019). Pollen viability and in vitro germination of six pistachio (Pistacia vera L.) cultivars grown in northern Jordan. Advances in Horticultural Science, 33(3), 441-446. doi:10.13128/ahs-23998	https://click.endnote.com/viewer?doi=10.13128%2Fahs-23998&token=WzQxMjIyNjksIjEwLjEzMTI4L2Focy0yMzk5OCJd.FrOvtTSgMuOedn9Zk9OCsrQ-DuI
Pistacia vera	Anacardiaceae	Pistacia	Pistacia vera	L.	'Aschouri'	Cultivated	Jordan	Field	Stainability	TTC (2,3,5-triphenyl tetrazolium chloride), 1%		No			4		0	m	0	85	3*100	Read	0-5		Monad	26-50	>6	2	Genus-level, External	Aldahadha et al., 2019	Aldahadha, A., Al Sane, K., Bataineh, A., Abu Alloush, A., & Hamouri, Z. (2019). Pollen viability and in vitro germination of six pistachio (Pistacia vera L.) cultivars grown in northern Jordan. Advances in Horticultural Science, 33(3), 441-446. doi:10.13128/ahs-23998	https://click.endnote.com/viewer?doi=10.13128%2Fahs-23998&token=WzQxMjIyNjksIjEwLjEzMTI4L2Focy0yMzk5OCJd.FrOvtTSgMuOedn9Zk9OCsrQ-DuI
Pistacia vera	Anacardiaceae	Pistacia	Pistacia vera	L.	'Lazaourdi'	Cultivated	Jordan	Field	Stainability	TTC (2,3,5-triphenyl tetrazolium chloride), 1%		No			4		1	m	30.4375	43	3*100	Read	0-5		Monad	26-50	>6	2	Genus-level, External	Aldahadha et al., 2019	Aldahadha, A., Al Sane, K., Bataineh, A., Abu Alloush, A., & Hamouri, Z. (2019). Pollen viability and in vitro germination of six pistachio (Pistacia vera L.) cultivars grown in northern Jordan. Advances in Horticultural Science, 33(3), 441-446. doi:10.13128/ahs-23998	https://click.endnote.com/viewer?doi=10.13128%2Fahs-23998&token=WzQxMjIyNjksIjEwLjEzMTI4L2Focy0yMzk5OCJd.FrOvtTSgMuOedn9Zk9OCsrQ-DuI
Pistacia vera	Anacardiaceae	Pistacia	Pistacia vera	L.	'Nab-EI Jamal'	Cultivated	Jordan	Field	Stainability	TTC (2,3,5-triphenyl tetrazolium chloride), 1%		No			4		1	m	30.4375	34.3	3*100	Read	0-5		Monad	26-50	>6	2	Genus-level, External	Aldahadha et al., 2019	Aldahadha, A., Al Sane, K., Bataineh, A., Abu Alloush, A., & Hamouri, Z. (2019). Pollen viability and in vitro germination of six pistachio (Pistacia vera L.) cultivars grown in northern Jordan. Advances in Horticultural Science, 33(3), 441-446. doi:10.13128/ahs-23998	https://click.endnote.com/viewer?doi=10.13128%2Fahs-23998&token=WzQxMjIyNjksIjEwLjEzMTI4L2Focy0yMzk5OCJd.FrOvtTSgMuOedn9Zk9OCsrQ-DuI
Pistacia vera	Anacardiaceae	Pistacia	Pistacia vera	L.	'Boundiki'	Cultivated	Jordan	Field	Stainability	TTC (2,3,5-triphenyl tetrazolium chloride), 1%		No			4		1	m	30.4375	35.7	3*100	Read	0-5		Monad	26-50	>6	2	Genus-level, External	Aldahadha et al., 2019	Aldahadha, A., Al Sane, K., Bataineh, A., Abu Alloush, A., & Hamouri, Z. (2019). Pollen viability and in vitro germination of six pistachio (Pistacia vera L.) cultivars grown in northern Jordan. Advances in Horticultural Science, 33(3), 441-446. doi:10.13128/ahs-23998	https://click.endnote.com/viewer?doi=10.13128%2Fahs-23998&token=WzQxMjIyNjksIjEwLjEzMTI4L2Focy0yMzk5OCJd.FrOvtTSgMuOedn9Zk9OCsrQ-DuI
Pistacia vera	Anacardiaceae	Pistacia	Pistacia vera	L.	'Batouri'	Cultivated	Jordan	Field	Stainability	TTC (2,3,5-triphenyl tetrazolium chloride), 1%		No			4		1	m	30.4375	53.7	3*100	Read	0-5		Monad	26-50	>6	2	Genus-level, External	Aldahadha et al., 2019	Aldahadha, A., Al Sane, K., Bataineh, A., Abu Alloush, A., & Hamouri, Z. (2019). Pollen viability and in vitro germination of six pistachio (Pistacia vera L.) cultivars grown in northern Jordan. Advances in Horticultural Science, 33(3), 441-446. doi:10.13128/ahs-23998	https://click.endnote.com/viewer?doi=10.13128%2Fahs-23998&token=WzQxMjIyNjksIjEwLjEzMTI4L2Focy0yMzk5OCJd.FrOvtTSgMuOedn9Zk9OCsrQ-DuI
Pistacia vera	Anacardiaceae	Pistacia	Pistacia vera	L.	'Marawhi'	Cultivated	Jordan	Field	Stainability	TTC (2,3,5-triphenyl tetrazolium chloride), 1%		No			4		1	m	30.4375	46	3*100	Read	0-5		Monad	26-50	>6	2	Genus-level, External	Aldahadha et al., 2019	Aldahadha, A., Al Sane, K., Bataineh, A., Abu Alloush, A., & Hamouri, Z. (2019). Pollen viability and in vitro germination of six pistachio (Pistacia vera L.) cultivars grown in northern Jordan. Advances in Horticultural Science, 33(3), 441-446. doi:10.13128/ahs-23998	https://click.endnote.com/viewer?doi=10.13128%2Fahs-23998&token=WzQxMjIyNjksIjEwLjEzMTI4L2Focy0yMzk5OCJd.FrOvtTSgMuOedn9Zk9OCsrQ-DuI
Pistacia vera	Anacardiaceae	Pistacia	Pistacia vera	L.	'Aschouri'	Cultivated	Jordan	Field	Stainability	TTC (2,3,5-triphenyl tetrazolium chloride), 1%		No			4		1	m	30.4375	67	3*100	Read	0-5		Monad	26-50	>6	2	Genus-level, External	Aldahadha et al., 2019	Aldahadha, A., Al Sane, K., Bataineh, A., Abu Alloush, A., & Hamouri, Z. (2019). Pollen viability and in vitro germination of six pistachio (Pistacia vera L.) cultivars grown in northern Jordan. Advances in Horticultural Science, 33(3), 441-446. doi:10.13128/ahs-23998	https://click.endnote.com/viewer?doi=10.13128%2Fahs-23998&token=WzQxMjIyNjksIjEwLjEzMTI4L2Focy0yMzk5OCJd.FrOvtTSgMuOedn9Zk9OCsrQ-DuI
Brassica oleracea var. botrytis	Brassicaceae	Brassica	Brassica oleracea var. botrytis	L.		Cultivated	Pakistan	Field	Germinability in vitro	Brewbaker & Kwack, 1963	Not specified	No			-60		4	w	28	73.5	10*100	Read			Monad	26-50	3	3	Paldat (2000)	Ali & Perveen, 2021	Ali, S., & Perveen, A. (2021). Pollen vitality and germination capacity in three taxa of the genus Brassica L. (Brassicaceae). Pakistan Journal of Botany, 53(3), 1079-1082. doi:10.30848/pjb2021-3(45)	https://pakbs.org/pjbot/paper_details.php?id=10551
Brassica oleracea var. botrytis	Brassicaceae	Brassica	Brassica oleracea var. botrytis	L.		Cultivated	Pakistan	Field	Germinability in vitro	Brewbaker & Kwack, 1963	Not specified	No			-30		4	w	28	70.3	10*100	Read			Monad	26-50	3	3	Paldat (2000)	Ali & Perveen, 2021	Ali, S., & Perveen, A. (2021). Pollen vitality and germination capacity in three taxa of the genus Brassica L. (Brassicaceae). Pakistan Journal of Botany, 53(3), 1079-1082. doi:10.30848/pjb2021-3(45)	https://pakbs.org/pjbot/paper_details.php?id=10551
Brassica oleracea var. botrytis	Brassicaceae	Brassica	Brassica oleracea var. botrytis	L.		Cultivated	Pakistan	Field	Germinability in vitro	Brewbaker & Kwack, 1963	Not specified	No			-20		4	w	28	59.3	10*100	Read			Monad	26-50	3	3	Paldat (2000)	Ali & Perveen, 2021	Ali, S., & Perveen, A. (2021). Pollen vitality and germination capacity in three taxa of the genus Brassica L. (Brassicaceae). Pakistan Journal of Botany, 53(3), 1079-1082. doi:10.30848/pjb2021-3(45)	https://pakbs.org/pjbot/paper_details.php?id=10551
Brassica oleracea var. botrytis	Brassicaceae	Brassica	Brassica oleracea var. botrytis	L.		Cultivated	Pakistan	Field	Germinability in vitro	Brewbaker & Kwack, 1963	Not specified	No			4		4	w	28	63.1	10*100	Read			Monad	26-50	3	3	Paldat (2000)	Ali & Perveen, 2021	Ali, S., & Perveen, A. (2021). Pollen vitality and germination capacity in three taxa of the genus Brassica L. (Brassicaceae). Pakistan Journal of Botany, 53(3), 1079-1082. doi:10.30848/pjb2021-3(45)	https://pakbs.org/pjbot/paper_details.php?id=10551
Brassica oleracea var. botrytis	Brassicaceae	Brassica	Brassica oleracea var. botrytis	L.		Cultivated	Pakistan	Field	Germinability in vitro	Brewbaker & Kwack, 1963	Not specified	No			-60		8	w	56	72.7	10*100	Read			Monad	26-50	3	3	Paldat (2000)	Ali & Perveen, 2021	Ali, S., & Perveen, A. (2021). Pollen vitality and germination capacity in three taxa of the genus Brassica L. (Brassicaceae). Pakistan Journal of Botany, 53(3), 1079-1082. doi:10.30848/pjb2021-3(45)	https://pakbs.org/pjbot/paper_details.php?id=10551
Brassica oleracea var. botrytis	Brassicaceae	Brassica	Brassica oleracea var. botrytis	L.		Cultivated	Pakistan	Field	Germinability in vitro	Brewbaker & Kwack, 1963	Not specified	No			-30		8	w	56	64	10*100	Read			Monad	26-50	3	3	Paldat (2000)	Ali & Perveen, 2021	Ali, S., & Perveen, A. (2021). Pollen vitality and germination capacity in three taxa of the genus Brassica L. (Brassicaceae). Pakistan Journal of Botany, 53(3), 1079-1082. doi:10.30848/pjb2021-3(45)	https://pakbs.org/pjbot/paper_details.php?id=10551
Brassica oleracea var. botrytis	Brassicaceae	Brassica	Brassica oleracea var. botrytis	L.		Cultivated	Pakistan	Field	Germinability in vitro	Brewbaker & Kwack, 1963	Not specified	No			-20		8	w	56	54	10*100	Read			Monad	26-50	3	3	Paldat (2000)	Ali & Perveen, 2021	Ali, S., & Perveen, A. (2021). Pollen vitality and germination capacity in three taxa of the genus Brassica L. (Brassicaceae). Pakistan Journal of Botany, 53(3), 1079-1082. doi:10.30848/pjb2021-3(45)	https://pakbs.org/pjbot/paper_details.php?id=10551
Brassica oleracea var. botrytis	Brassicaceae	Brassica	Brassica oleracea var. botrytis	L.		Cultivated	Pakistan	Field	Germinability in vitro	Brewbaker & Kwack, 1963	Not specified	No			4		8	w	56	60.5	10*100	Read			Monad	26-50	3	3	Paldat (2000)	Ali & Perveen, 2021	Ali, S., & Perveen, A. (2021). Pollen vitality and germination capacity in three taxa of the genus Brassica L. (Brassicaceae). Pakistan Journal of Botany, 53(3), 1079-1082. doi:10.30848/pjb2021-3(45)	https://pakbs.org/pjbot/paper_details.php?id=10551
Brassica oleracea var. botrytis	Brassicaceae	Brassica	Brassica oleracea var. botrytis	L.		Cultivated	Pakistan	Field	Germinability in vitro	Brewbaker & Kwack, 1963	Not specified	No			-60		12	w	84	73	10*100	Read			Monad	26-50	3	3	Paldat (2000)	Ali & Perveen, 2021	Ali, S., & Perveen, A. (2021). Pollen vitality and germination capacity in three taxa of the genus Brassica L. (Brassicaceae). Pakistan Journal of Botany, 53(3), 1079-1082. doi:10.30848/pjb2021-3(45)	https://pakbs.org/pjbot/paper_details.php?id=10551
Brassica oleracea var. botrytis	Brassicaceae	Brassica	Brassica oleracea var. botrytis	L.		Cultivated	Pakistan	Field	Germinability in vitro	Brewbaker & Kwack, 1963	Not specified	No			-30		12	w	84	58.7	10*100	Read			Monad	26-50	3	3	Paldat (2000)	Ali & Perveen, 2021	Ali, S., & Perveen, A. (2021). Pollen vitality and germination capacity in three taxa of the genus Brassica L. (Brassicaceae). Pakistan Journal of Botany, 53(3), 1079-1082. doi:10.30848/pjb2021-3(45)	https://pakbs.org/pjbot/paper_details.php?id=10551
Brassica oleracea var. botrytis	Brassicaceae	Brassica	Brassica oleracea var. botrytis	L.		Cultivated	Pakistan	Field	Germinability in vitro	Brewbaker & Kwack, 1963	Not specified	No			-20		12	w	84	52.7	10*100	Read			Monad	26-50	3	3	Paldat (2000)	Ali & Perveen, 2021	Ali, S., & Perveen, A. (2021). Pollen vitality and germination capacity in three taxa of the genus Brassica L. (Brassicaceae). Pakistan Journal of Botany, 53(3), 1079-1082. doi:10.30848/pjb2021-3(45)	https://pakbs.org/pjbot/paper_details.php?id=10551
Brassica oleracea var. botrytis	Brassicaceae	Brassica	Brassica oleracea var. botrytis	L.		Cultivated	Pakistan	Field	Germinability in vitro	Brewbaker & Kwack, 1963	Not specified	No			4		12	w	84	56.5	10*100	Read			Monad	26-50	3	3	Paldat (2000)	Ali & Perveen, 2021	Ali, S., & Perveen, A. (2021). Pollen vitality and germination capacity in three taxa of the genus Brassica L. (Brassicaceae). Pakistan Journal of Botany, 53(3), 1079-1082. doi:10.30848/pjb2021-3(45)	https://pakbs.org/pjbot/paper_details.php?id=10551
Brassica oleracea var. botrytis	Brassicaceae	Brassica	Brassica oleracea var. botrytis	L.		Cultivated	Pakistan	Field	Germinability in vitro	Brewbaker & Kwack, 1963	Not specified	No			-60		16	w	112	72.3	10*100	Read			Monad	26-50	3	3	Paldat (2000)	Ali & Perveen, 2021	Ali, S., & Perveen, A. (2021). Pollen vitality and germination capacity in three taxa of the genus Brassica L. (Brassicaceae). Pakistan Journal of Botany, 53(3), 1079-1082. doi:10.30848/pjb2021-3(45)	https://pakbs.org/pjbot/paper_details.php?id=10551
Brassica oleracea var. botrytis	Brassicaceae	Brassica	Brassica oleracea var. botrytis	L.		Cultivated	Pakistan	Field	Germinability in vitro	Brewbaker & Kwack, 1963	Not specified	No			-30		16	w	112	53	10*100	Read			Monad	26-50	3	3	Paldat (2000)	Ali & Perveen, 2021	Ali, S., & Perveen, A. (2021). Pollen vitality and germination capacity in three taxa of the genus Brassica L. (Brassicaceae). Pakistan Journal of Botany, 53(3), 1079-1082. doi:10.30848/pjb2021-3(45)	https://pakbs.org/pjbot/paper_details.php?id=10551
Brassica oleracea var. botrytis	Brassicaceae	Brassica	Brassica oleracea var. botrytis	L.		Cultivated	Pakistan	Field	Germinability in vitro	Brewbaker & Kwack, 1963	Not specified	No			-20		16	w	112	50	10*100	Read			Monad	26-50	3	3	Paldat (2000)	Ali & Perveen, 2021	Ali, S., & Perveen, A. (2021). Pollen vitality and germination capacity in three taxa of the genus Brassica L. (Brassicaceae). Pakistan Journal of Botany, 53(3), 1079-1082. doi:10.30848/pjb2021-3(45)	https://pakbs.org/pjbot/paper_details.php?id=10551
Brassica oleracea var. botrytis	Brassicaceae	Brassica	Brassica oleracea var. botrytis	L.		Cultivated	Pakistan	Field	Germinability in vitro	Brewbaker & Kwack, 1963	Not specified	No			4		16	w	112	52.7	10*100	Read			Monad	26-50	3	3	Paldat (2000)	Ali & Perveen, 2021	Ali, S., & Perveen, A. (2021). Pollen vitality and germination capacity in three taxa of the genus Brassica L. (Brassicaceae). Pakistan Journal of Botany, 53(3), 1079-1082. doi:10.30848/pjb2021-3(45)	https://pakbs.org/pjbot/paper_details.php?id=10551
Brassica oleracea var. botrytis	Brassicaceae	Brassica	Brassica oleracea var. botrytis	L.		Cultivated	Pakistan	Field	Germinability in vitro	Brewbaker & Kwack, 1963	Not specified	No			-60		20	w	140	71.1	10*100	Read			Monad	26-50	3	3	Paldat (2000)	Ali & Perveen, 2021	Ali, S., & Perveen, A. (2021). Pollen vitality and germination capacity in three taxa of the genus Brassica L. (Brassicaceae). Pakistan Journal of Botany, 53(3), 1079-1082. doi:10.30848/pjb2021-3(45)	https://pakbs.org/pjbot/paper_details.php?id=10551
Brassica oleracea var. botrytis	Brassicaceae	Brassica	Brassica oleracea var. botrytis	L.		Cultivated	Pakistan	Field	Germinability in vitro	Brewbaker & Kwack, 1963	Not specified	No			-30		20	w	140	46.4	10*100	Read			Monad	26-50	3	3	Paldat (2000)	Ali & Perveen, 2021	Ali, S., & Perveen, A. (2021). Pollen vitality and germination capacity in three taxa of the genus Brassica L. (Brassicaceae). Pakistan Journal of Botany, 53(3), 1079-1082. doi:10.30848/pjb2021-3(45)	https://pakbs.org/pjbot/paper_details.php?id=10551
Brassica oleracea var. botrytis	Brassicaceae	Brassica	Brassica oleracea var. botrytis	L.		Cultivated	Pakistan	Field	Germinability in vitro	Brewbaker & Kwack, 1963	Not specified	No			-20		20	w	140	47.4	10*100	Read			Monad	26-50	3	3	Paldat (2000)	Ali & Perveen, 2021	Ali, S., & Perveen, A. (2021). Pollen vitality and germination capacity in three taxa of the genus Brassica L. (Brassicaceae). Pakistan Journal of Botany, 53(3), 1079-1082. doi:10.30848/pjb2021-3(45)	https://pakbs.org/pjbot/paper_details.php?id=10551
Brassica oleracea var. botrytis	Brassicaceae	Brassica	Brassica oleracea var. botrytis	L.		Cultivated	Pakistan	Field	Germinability in vitro	Brewbaker & Kwack, 1963	Not specified	No			4		20	w	140	50.6	10*100	Read			Monad	26-50	3	3	Paldat (2000)	Ali & Perveen, 2021	Ali, S., & Perveen, A. (2021). Pollen vitality and germination capacity in three taxa of the genus Brassica L. (Brassicaceae). Pakistan Journal of Botany, 53(3), 1079-1082. doi:10.30848/pjb2021-3(45)	https://pakbs.org/pjbot/paper_details.php?id=10551
Brassica oleracea var. botrytis	Brassicaceae	Brassica	Brassica oleracea var. botrytis	L.		Cultivated	Pakistan	Field	Germinability in vitro	Brewbaker & Kwack, 1963	Not specified	No			-60		24	w	168	67.5	10*100	Read			Monad	26-50	3	3	Paldat (2000)	Ali & Perveen, 2021	Ali, S., & Perveen, A. (2021). Pollen vitality and germination capacity in three taxa of the genus Brassica L. (Brassicaceae). Pakistan Journal of Botany, 53(3), 1079-1082. doi:10.30848/pjb2021-3(45)	https://pakbs.org/pjbot/paper_details.php?id=10551
Brassica oleracea var. botrytis	Brassicaceae	Brassica	Brassica oleracea var. botrytis	L.		Cultivated	Pakistan	Field	Germinability in vitro	Brewbaker & Kwack, 1963	Not specified	No			-30		24	w	168	40	10*100	Read			Monad	26-50	3	3	Paldat (2000)	Ali & Perveen, 2021	Ali, S., & Perveen, A. (2021). Pollen vitality and germination capacity in three taxa of the genus Brassica L. (Brassicaceae). Pakistan Journal of Botany, 53(3), 1079-1082. doi:10.30848/pjb2021-3(45)	https://pakbs.org/pjbot/paper_details.php?id=10551
Brassica oleracea var. botrytis	Brassicaceae	Brassica	Brassica oleracea var. botrytis	L.		Cultivated	Pakistan	Field	Germinability in vitro	Brewbaker & Kwack, 1963	Not specified	No			-20		24	w	168	42.1	10*100	Read			Monad	26-50	3	3	Paldat (2000)	Ali & Perveen, 2021	Ali, S., & Perveen, A. (2021). Pollen vitality and germination capacity in three taxa of the genus Brassica L. (Brassicaceae). Pakistan Journal of Botany, 53(3), 1079-1082. doi:10.30848/pjb2021-3(45)	https://pakbs.org/pjbot/paper_details.php?id=10551
Brassica oleracea var. botrytis	Brassicaceae	Brassica	Brassica oleracea var. botrytis	L.		Cultivated	Pakistan	Field	Germinability in vitro	Brewbaker & Kwack, 1963	Not specified	No			4		24	w	168	46.6	10*100	Read			Monad	26-50	3	3	Paldat (2000)	Ali & Perveen, 2021	Ali, S., & Perveen, A. (2021). Pollen vitality and germination capacity in three taxa of the genus Brassica L. (Brassicaceae). Pakistan Journal of Botany, 53(3), 1079-1082. doi:10.30848/pjb2021-3(45)	https://pakbs.org/pjbot/paper_details.php?id=10551
Brassica oleracea var. botrytis	Brassicaceae	Brassica	Brassica oleracea var. botrytis	L.		Cultivated	Pakistan	Field	Germinability in vitro	Brewbaker & Kwack, 1963	Not specified	No			-60		28	w	196	64.7	10*100	Read			Monad	26-50	3	3	Paldat (2000)	Ali & Perveen, 2021	Ali, S., & Perveen, A. (2021). Pollen vitality and germination capacity in three taxa of the genus Brassica L. (Brassicaceae). Pakistan Journal of Botany, 53(3), 1079-1082. doi:10.30848/pjb2021-3(45)	https://pakbs.org/pjbot/paper_details.php?id=10551
Brassica oleracea var. botrytis	Brassicaceae	Brassica	Brassica oleracea var. botrytis	L.		Cultivated	Pakistan	Field	Germinability in vitro	Brewbaker & Kwack, 1963	Not specified	No			-30		28	w	196	26.3	10*100	Read			Monad	26-50	3	3	Paldat (2000)	Ali & Perveen, 2021	Ali, S., & Perveen, A. (2021). Pollen vitality and germination capacity in three taxa of the genus Brassica L. (Brassicaceae). Pakistan Journal of Botany, 53(3), 1079-1082. doi:10.30848/pjb2021-3(45)	https://pakbs.org/pjbot/paper_details.php?id=10551
Brassica oleracea var. botrytis	Brassicaceae	Brassica	Brassica oleracea var. botrytis	L.		Cultivated	Pakistan	Field	Germinability in vitro	Brewbaker & Kwack, 1963	Not specified	No			-20		28	w	196	40	10*100	Read			Monad	26-50	3	3	Paldat (2000)	Ali & Perveen, 2021	Ali, S., & Perveen, A. (2021). Pollen vitality and germination capacity in three taxa of the genus Brassica L. (Brassicaceae). Pakistan Journal of Botany, 53(3), 1079-1082. doi:10.30848/pjb2021-3(45)	https://pakbs.org/pjbot/paper_details.php?id=10551
Brassica oleracea var. botrytis	Brassicaceae	Brassica	Brassica oleracea var. botrytis	L.		Cultivated	Pakistan	Field	Germinability in vitro	Brewbaker & Kwack, 1963	Not specified	No			4		28	w	196	43	10*100	Read			Monad	26-50	3	3	Paldat (2000)	Ali & Perveen, 2021	Ali, S., & Perveen, A. (2021). Pollen vitality and germination capacity in three taxa of the genus Brassica L. (Brassicaceae). Pakistan Journal of Botany, 53(3), 1079-1082. doi:10.30848/pjb2021-3(45)	https://pakbs.org/pjbot/paper_details.php?id=10551
Brassica oleracea var. botrytis	Brassicaceae	Brassica	Brassica oleracea var. botrytis	L.		Cultivated	Pakistan	Field	Germinability in vitro	Brewbaker & Kwack, 1963	Not specified	No			-60		32	w	224	62	10*100	Read			Monad	26-50	3	3	Paldat (2000)	Ali & Perveen, 2021	Ali, S., & Perveen, A. (2021). Pollen vitality and germination capacity in three taxa of the genus Brassica L. (Brassicaceae). Pakistan Journal of Botany, 53(3), 1079-1082. doi:10.30848/pjb2021-3(45)	https://pakbs.org/pjbot/paper_details.php?id=10551
Brassica oleracea var. botrytis	Brassicaceae	Brassica	Brassica oleracea var. botrytis	L.		Cultivated	Pakistan	Field	Germinability in vitro	Brewbaker & Kwack, 1963	Not specified	No			-30		32	w	224	18.9	10*100	Read			Monad	26-50	3	3	Paldat (2000)	Ali & Perveen, 2021	Ali, S., & Perveen, A. (2021). Pollen vitality and germination capacity in three taxa of the genus Brassica L. (Brassicaceae). Pakistan Journal of Botany, 53(3), 1079-1082. doi:10.30848/pjb2021-3(45)	https://pakbs.org/pjbot/paper_details.php?id=10551
Brassica oleracea var. botrytis	Brassicaceae	Brassica	Brassica oleracea var. botrytis	L.		Cultivated	Pakistan	Field	Germinability in vitro	Brewbaker & Kwack, 1963	Not specified	No			-20		32	w	224	34.1	10*100	Read			Monad	26-50	3	3	Paldat (2000)	Ali & Perveen, 2021	Ali, S., & Perveen, A. (2021). Pollen vitality and germination capacity in three taxa of the genus Brassica L. (Brassicaceae). Pakistan Journal of Botany, 53(3), 1079-1082. doi:10.30848/pjb2021-3(45)	https://pakbs.org/pjbot/paper_details.php?id=10551
Brassica oleracea var. botrytis	Brassicaceae	Brassica	Brassica oleracea var. botrytis	L.		Cultivated	Pakistan	Field	Germinability in vitro	Brewbaker & Kwack, 1963	Not specified	No			4		32	w	224	40	10*100	Read			Monad	26-50	3	3	Paldat (2000)	Ali & Perveen, 2021	Ali, S., & Perveen, A. (2021). Pollen vitality and germination capacity in three taxa of the genus Brassica L. (Brassicaceae). Pakistan Journal of Botany, 53(3), 1079-1082. doi:10.30848/pjb2021-3(45)	https://pakbs.org/pjbot/paper_details.php?id=10551
Brassica oleracea var. botrytis	Brassicaceae	Brassica	Brassica oleracea var. botrytis	L.		Cultivated	Pakistan	Field	Germinability in vitro	Brewbaker & Kwack, 1963	Not specified	No			-60		36	w	252	60.1	10*100	Read			Monad	26-50	3	3	Paldat (2000)	Ali & Perveen, 2021	Ali, S., & Perveen, A. (2021). Pollen vitality and germination capacity in three taxa of the genus Brassica L. (Brassicaceae). Pakistan Journal of Botany, 53(3), 1079-1082. doi:10.30848/pjb2021-3(45)	https://pakbs.org/pjbot/paper_details.php?id=10551
Brassica oleracea var. botrytis	Brassicaceae	Brassica	Brassica oleracea var. botrytis	L.		Cultivated	Pakistan	Field	Germinability in vitro	Brewbaker & Kwack, 1963	Not specified	No			-30		36	w	252	10.4	10*100	Read			Monad	26-50	3	3	Paldat (2000)	Ali & Perveen, 2021	Ali, S., & Perveen, A. (2021). Pollen vitality and germination capacity in three taxa of the genus Brassica L. (Brassicaceae). Pakistan Journal of Botany, 53(3), 1079-1082. doi:10.30848/pjb2021-3(45)	https://pakbs.org/pjbot/paper_details.php?id=10551
Brassica oleracea var. botrytis	Brassicaceae	Brassica	Brassica oleracea var. botrytis	L.		Cultivated	Pakistan	Field	Germinability in vitro	Brewbaker & Kwack, 1963	Not specified	No			-20		36	w	252	32	10*100	Read			Monad	26-50	3	3	Paldat (2000)	Ali & Perveen, 2021	Ali, S., & Perveen, A. (2021). Pollen vitality and germination capacity in three taxa of the genus Brassica L. (Brassicaceae). Pakistan Journal of Botany, 53(3), 1079-1082. doi:10.30848/pjb2021-3(45)	https://pakbs.org/pjbot/paper_details.php?id=10551
Brassica oleracea var. botrytis	Brassicaceae	Brassica	Brassica oleracea var. botrytis	L.		Cultivated	Pakistan	Field	Germinability in vitro	Brewbaker & Kwack, 1963	Not specified	No			4		36	w	252	34.7	10*100	Read			Monad	26-50	3	3	Paldat (2000)	Ali & Perveen, 2021	Ali, S., & Perveen, A. (2021). Pollen vitality and germination capacity in three taxa of the genus Brassica L. (Brassicaceae). Pakistan Journal of Botany, 53(3), 1079-1082. doi:10.30848/pjb2021-3(45)	https://pakbs.org/pjbot/paper_details.php?id=10551
Brassica oleracea var. botrytis	Brassicaceae	Brassica	Brassica oleracea var. botrytis	L.		Cultivated	Pakistan	Field	Germinability in vitro	Brewbaker & Kwack, 1963	Not specified	No			-60		40	w	280	56	10*100	Read			Monad	26-50	3	3	Paldat (2000)	Ali & Perveen, 2021	Ali, S., & Perveen, A. (2021). Pollen vitality and germination capacity in three taxa of the genus Brassica L. (Brassicaceae). Pakistan Journal of Botany, 53(3), 1079-1082. doi:10.30848/pjb2021-3(45)	https://pakbs.org/pjbot/paper_details.php?id=10551
Brassica oleracea var. botrytis	Brassicaceae	Brassica	Brassica oleracea var. botrytis	L.		Cultivated	Pakistan	Field	Germinability in vitro	Brewbaker & Kwack, 1963	Not specified	No			-30		40	w	280	5.1	10*100	Read			Monad	26-50	3	3	Paldat (2000)	Ali & Perveen, 2021	Ali, S., & Perveen, A. (2021). Pollen vitality and germination capacity in three taxa of the genus Brassica L. (Brassicaceae). Pakistan Journal of Botany, 53(3), 1079-1082. doi:10.30848/pjb2021-3(45)	https://pakbs.org/pjbot/paper_details.php?id=10551
Brassica oleracea var. botrytis	Brassicaceae	Brassica	Brassica oleracea var. botrytis	L.		Cultivated	Pakistan	Field	Germinability in vitro	Brewbaker & Kwack, 1963	Not specified	No			-20		40	w	280	28	10*100	Read			Monad	26-50	3	3	Paldat (2000)	Ali & Perveen, 2021	Ali, S., & Perveen, A. (2021). Pollen vitality and germination capacity in three taxa of the genus Brassica L. (Brassicaceae). Pakistan Journal of Botany, 53(3), 1079-1082. doi:10.30848/pjb2021-3(45)	https://pakbs.org/pjbot/paper_details.php?id=10551
Brassica oleracea var. botrytis	Brassicaceae	Brassica	Brassica oleracea var. botrytis	L.		Cultivated	Pakistan	Field	Germinability in vitro	Brewbaker & Kwack, 1963	Not specified	No			4		40	w	280	27.9	10*100	Read			Monad	26-50	3	3	Paldat (2000)	Ali & Perveen, 2021	Ali, S., & Perveen, A. (2021). Pollen vitality and germination capacity in three taxa of the genus Brassica L. (Brassicaceae). Pakistan Journal of Botany, 53(3), 1079-1082. doi:10.30848/pjb2021-3(45)	https://pakbs.org/pjbot/paper_details.php?id=10551
Brassica oleracea var. botrytis	Brassicaceae	Brassica	Brassica oleracea var. botrytis	L.		Cultivated	Pakistan	Field	Germinability in vitro	Brewbaker & Kwack, 1963	Not specified	No			-60		44	w	308	51	10*100	Read			Monad	26-50	3	3	Paldat (2000)	Ali & Perveen, 2021	Ali, S., & Perveen, A. (2021). Pollen vitality and germination capacity in three taxa of the genus Brassica L. (Brassicaceae). Pakistan Journal of Botany, 53(3), 1079-1082. doi:10.30848/pjb2021-3(45)	https://pakbs.org/pjbot/paper_details.php?id=10551
Brassica oleracea var. botrytis	Brassicaceae	Brassica	Brassica oleracea var. botrytis	L.		Cultivated	Pakistan	Field	Germinability in vitro	Brewbaker & Kwack, 1963	Not specified	No			-30		44	w	308	0	10*100	Read			Monad	26-50	3	3	Paldat (2000)	Ali & Perveen, 2021	Ali, S., & Perveen, A. (2021). Pollen vitality and germination capacity in three taxa of the genus Brassica L. (Brassicaceae). Pakistan Journal of Botany, 53(3), 1079-1082. doi:10.30848/pjb2021-3(45)	https://pakbs.org/pjbot/paper_details.php?id=10551
Brassica oleracea var. botrytis	Brassicaceae	Brassica	Brassica oleracea var. botrytis	L.		Cultivated	Pakistan	Field	Germinability in vitro	Brewbaker & Kwack, 1963	Not specified	No			-20		44	w	308	26.7	10*100	Read			Monad	26-50	3	3	Paldat (2000)	Ali & Perveen, 2021	Ali, S., & Perveen, A. (2021). Pollen vitality and germination capacity in three taxa of the genus Brassica L. (Brassicaceae). Pakistan Journal of Botany, 53(3), 1079-1082. doi:10.30848/pjb2021-3(45)	https://pakbs.org/pjbot/paper_details.php?id=10551
Brassica oleracea var. botrytis	Brassicaceae	Brassica	Brassica oleracea var. botrytis	L.		Cultivated	Pakistan	Field	Germinability in vitro	Brewbaker & Kwack, 1963	Not specified	No			4		44	w	308	26.1	10*100	Read			Monad	26-50	3	3	Paldat (2000)	Ali & Perveen, 2021	Ali, S., & Perveen, A. (2021). Pollen vitality and germination capacity in three taxa of the genus Brassica L. (Brassicaceae). Pakistan Journal of Botany, 53(3), 1079-1082. doi:10.30848/pjb2021-3(45)	https://pakbs.org/pjbot/paper_details.php?id=10551
Brassica oleracea var. botrytis	Brassicaceae	Brassica	Brassica oleracea var. botrytis	L.		Cultivated	Pakistan	Field	Germinability in vitro	Brewbaker & Kwack, 1963	Not specified	No			-60		48	w	336	50.2	10*100	Read			Monad	26-50	3	3	Paldat (2000)	Ali & Perveen, 2021	Ali, S., & Perveen, A. (2021). Pollen vitality and germination capacity in three taxa of the genus Brassica L. (Brassicaceae). Pakistan Journal of Botany, 53(3), 1079-1082. doi:10.30848/pjb2021-3(45)	https://pakbs.org/pjbot/paper_details.php?id=10551
Brassica oleracea var. botrytis	Brassicaceae	Brassica	Brassica oleracea var. botrytis	L.		Cultivated	Pakistan	Field	Germinability in vitro	Brewbaker & Kwack, 1963	Not specified	No			-30		48	w	336	0	10*100	Read			Monad	26-50	3	3	Paldat (2000)	Ali & Perveen, 2021	Ali, S., & Perveen, A. (2021). Pollen vitality and germination capacity in three taxa of the genus Brassica L. (Brassicaceae). Pakistan Journal of Botany, 53(3), 1079-1082. doi:10.30848/pjb2021-3(45)	https://pakbs.org/pjbot/paper_details.php?id=10551
[truncated: 20,902 more rows]

## Sheet: Data dictionary
Data category	Variable name	machine_name	Variable description	unit	Data type	categorical variables	Example
[truncated: 33 more rows]
